# Supplementary material for: 2-Amino-5-bromo­pyridinium 3-amino­benzoate
Source: Acta Crystallogr Sect E Struct Rep Online. 2010 Feb 20;66(Pt 3):o664. doi: 10.1107/S1600536810006288 (PMC2983620; doi:10.1107/S1600536810006288)
Supplement: Supplementary file 2 [file e-66-0o664-Isup2.hkl]

#
# h,k,l, Fc-squared, Fo-squared, sigma(Fo-squared) and status flag
#
data_I
_shelx_title ' h40m in P2(1)/c (RT)'
_shelx_refln_list_code          4
_shelx_F_calc_maximum      182.78
_exptl_crystal_F_000       620.00
_reflns_d_resolution_high  0.7108
 
loop_
 _symmetry_equiv_pos_as_xyz
 'x, y, z'
 '-x, y+1/2, -z+1/2'
 '-x, -y, -z'
 'x, -y-1/2, z-1/2'
 
_cell_length_a    10.1650
_cell_length_b    11.0431
_cell_length_c    11.9550
_cell_angle_alpha  90.000
_cell_angle_beta  113.710
_cell_angle_gamma  90.000
 
_shelx_F_squared_multiplier     1.000
 
loop_
 _refln_index_h
 _refln_index_k
 _refln_index_l
 _refln_F_squared_calc
 _refln_F_squared_meas
 _refln_F_squared_sigma
 _refln_observed_status
   1   0   0      187.58      214.89      8.31 o
   2   0   0     5254.75     5669.39    200.15 o
   3   0   0     8355.61     8206.38    289.75 o
   4   0   0      579.44      525.35     40.21 o
   5   0   0     1642.34     1830.13     37.99 o
   6   0   0     1153.39     1099.74     23.73 o
   7   0   0        4.56        5.63      3.47 o
   8   0   0      651.85      640.41     15.71 o
   9   0   0     1564.89     1666.59     36.04 o
  10   0   0       46.01       54.91      6.04 o
  11   0   0       41.30       42.09      5.64 o
  12   0   0       83.86       98.12      6.89 o
  13   0   0        4.56        7.51      6.45 o
   1   1   0      170.05      118.10      4.53 o
   3   1   0      183.77      302.05      8.15 o
   4   1   0      168.39      131.53      3.26 o
   5   1   0       89.40       89.63      2.71 o
   6   1   0       11.28       24.45      2.26 o
   7   1   0       29.66       36.21      2.79 o
   8   1   0       40.05       53.09      3.39 o
   9   1   0       21.16       26.89      3.57 o
  10   1   0        0.38       -2.25      3.44 o
  11   1   0       48.62       59.38      4.95 o
  12   1   0       18.05       17.24      4.19 o
  13   1   0        6.17       13.65      5.26 o
   0   2   0     6723.00     7510.51    187.61 o
   1   2   0     1111.27     1072.40     27.17 o
   2   2   0    31346.13    32612.52    664.06 o
   4   2   0      481.11      465.50     13.15 o
   5   2   0     1267.48     1359.24     17.22 o
   6   2   0     2807.80     2773.04     40.42 o
   7   2   0      864.05      844.98     13.53 o
   8   2   0      409.03      430.11      8.48 o
   9   2   0      219.40      238.03      7.05 o
  10   2   0        6.26        1.61      3.50 o
  11   2   0       58.14       68.80      4.21 o
  12   2   0       31.65       32.27      5.56 o
   1   3   0      599.44      619.01     16.12 o
   2   3   0     2895.66     3033.07     47.44 o
   3   3   0     2260.16     2225.68     29.54 o
   4   3   0      824.63      819.96     13.70 o
   5   3   0      453.93      378.90     21.07 o
   6   3   0      135.26      110.41      7.47 o
   7   3   0      937.35      908.15     12.16 o
   8   3   0      106.59      114.44      3.75 o
   9   3   0        9.58        9.30      3.12 o
  10   3   0      305.93      317.72      8.52 o
  11   3   0       23.91       26.81      5.83 o
  12   3   0       24.70       25.63      6.45 o
   0   4   0     5340.16     5702.33    142.17 o
   1   4   0     4331.72     4858.70     97.82 o
   2   4   0      105.04      150.21      3.94 o
   3   4   0     2790.46     2894.16     38.27 o
   4   4   0      375.69      376.90      5.39 o
   5   4   0       81.72       84.22      2.28 o
   6   4   0     1272.76     1382.58     24.94 o
   7   4   0      205.20      183.40      4.22 o
   8   4   0     1379.26     1410.86     21.51 o
   9   4   0      169.90      167.58      9.73 o
  10   4   0       24.69       14.57      6.04 o
  11   4   0        8.27       13.39      5.78 o
  12   4   0       48.95       54.69      6.88 o
   1   5   0      842.99      690.47     12.78 o
   2   5   0     3100.24     3177.66     62.15 o
   3   5   0      115.07       96.95      2.86 o
   4   5   0     3067.41     3115.72     41.34 o
   5   5   0      677.51      623.72      8.49 o
   6   5   0       47.20       53.83      3.51 o
   7   5   0     1175.81     1255.00     23.63 o
   8   5   0      365.15      378.03      9.68 o
   9   5   0       16.14       15.11      3.90 o
  10   5   0      314.12      329.25     11.93 o
  11   5   0       22.19       34.88      6.23 o
  12   5   0       28.88       28.81      6.81 o
   0   6   0      293.48      365.44     10.52 o
   1   6   0       58.89       72.29      2.71 o
   2   6   0       55.79       43.31      2.26 o
   3   6   0     1345.36     1455.90     23.43 o
   4   6   0      106.42       97.74      3.91 o
   5   6   0      195.64      190.42      4.63 o
   6   6   0     2689.33     2702.11     48.36 o
   7   6   0       10.48       13.74      3.69 o
   8   6   0        8.31        7.84      3.92 o
   9   6   0      143.57      121.34      5.77 o
  10   6   0       11.35        9.92      6.35 o
  11   6   0        2.06        4.79      6.03 o
  12   6   0        4.63       26.62     10.15 o
   1   7   0      122.36      119.36      4.97 o
   2   7   0     2509.10     2610.75     37.44 o
   3   7   0        8.22        8.98      2.28 o
   4   7   0     1133.53     1201.43     22.43 o
   5   7   0     1584.81     1591.52     25.90 o
   6   7   0       17.86       20.52      2.80 o
   7   7   0      185.11      209.65      7.09 o
   8   7   0       92.17       93.53      5.79 o
   9   7   0       26.30       35.95      6.38 o
  10   7   0      119.81      110.01      9.66 o
  11   7   0       74.18       81.45      7.27 o
   0   8   0        1.83       -0.31      2.36 o
   1   8   0       64.02       70.14      2.95 o
   2   8   0        6.94       14.08      2.22 o
   3   8   0       51.56       56.91      3.10 o
   4   8   0      478.42      462.21      9.28 o
   5   8   0        0.21       -1.73      2.87 o
   6   8   0       20.05       26.89      3.20 o
   7   8   0        2.54        3.59      4.08 o
   8   8   0        2.90        7.46      4.40 o
   9   8   0        0.23        5.81      4.80 o
  10   8   0       28.69       25.06      4.92 o
  11   8   0        0.10        0.09      9.91 o
   1   9   0     1009.18     1058.24     19.92 o
   2   9   0     1312.94     1372.73     22.50 o
   3   9   0      152.77      152.76      5.91 o
   4   9   0      843.30      884.13     15.54 o
   5   9   0      246.62      254.12      7.06 o
   6   9   0       49.99       52.28      3.84 o
   7   9   0      274.07      284.54      7.43 o
   8   9   0       68.28       64.92      5.54 o
   9   9   0       19.32       15.40      4.82 o
  10   9   0       60.01       59.55      5.57 o
   0  10   0      114.94      122.01     10.55 o
   1  10   0        3.17        5.40      4.98 o
   2  10   0       40.86       38.13      6.62 o
   3  10   0       10.48       11.77      4.21 o
   4  10   0       19.97       14.18      3.48 o
   5  10   0      127.62      121.93      4.88 o
   6  10   0        3.42       -1.23      3.74 o
   7  10   0       69.33       71.48      4.35 o
   8  10   0       52.54       69.62      5.38 o
   9  10   0       13.17       13.23      4.97 o
  10  10   0       21.76       29.34      6.81 o
   1  11   0      361.68      374.43     13.99 o
   2  11   0      178.40      151.44     11.74 o
   3  11   0        0.16        0.87      5.90 o
   4  11   0      419.41      400.90     14.89 o
   5  11   0      145.70      155.37      5.65 o
   6  11   0        2.92       -1.35      3.98 o
   7  11   0        3.34        3.47      4.05 o
   8  11   0       75.36       66.76      6.26 o
   9  11   0        0.09        7.14      5.83 o
   0  12   0       43.63       44.50      9.81 o
   1  12   0        0.41        1.24      9.10 o
   2  12   0       63.85       74.07     10.59 o
   3  12   0       33.54       43.00      7.16 o
   4  12   0        2.15        4.19      6.58 o
   5  12   0      237.95      265.30     13.33 o
   6  12   0       35.82       38.64      6.86 o
   7  12   0        1.40       -0.68      4.76 o
   8  12   0       23.57       22.22      6.09 o
   1  13   0       23.89        0.00      9.48 o
   2  13   0       13.05       25.69     10.00 o
   3  13   0        0.94      -10.58      9.10 o
   4  13   0       13.09       18.01      7.40 o
   5  13   0       11.11        6.12      7.27 o
   6  13   0        3.92        3.45      6.86 o
   7  13   0        5.33       -2.13      6.42 o
   0  14   0       51.55       44.66     11.82 o
   1  14   0       81.09      106.98     13.39 o
   2  14   0       17.17        3.69     10.17 o
   3  14   0      133.70      132.53     13.34 o
   4  14   0        4.95       12.92     10.44 o
   5  14   0        6.94       -8.80      7.78 o
   1  15   0        2.10       14.15     11.36 o
   2  15   0        0.60       -1.11     10.79 o
   3  15   0        0.49       10.63     11.03 o
 -13   1   1        0.92        2.60      4.99 o
 -12   1   1      230.76      253.07      6.80 o
 -11   1   1       86.47       98.49      5.78 o
 -10   1   1       11.82        9.84      3.72 o
  -9   1   1      637.98      630.57     11.21 o
  -8   1   1     2150.18     2218.70     32.93 o
  -7   1   1        1.35        2.47      2.52 o
  -6   1   1     8046.35     8463.19    147.57 o
  -5   1   1     3360.69     3360.96     59.13 o
  -4   1   1     1003.03     1011.82     24.43 o
  -3   1   1    11096.35    11115.16    270.92 o
  -2   1   1       51.41       55.30      5.95 o
  -1   1   1       76.63       82.00      3.04 o
   0   1   1     6846.83     6555.72    245.23 o
   1   1   1      939.14      856.07    124.17 o
   2   1   1     2295.10     2355.01     48.39 o
   3   1   1     6243.42     6346.56    106.12 o
   4   1   1     1968.57     1877.47     41.78 o
   5   1   1      162.05      155.94      4.04 o
   6   1   1     2997.92     3008.83     43.80 o
   7   1   1     1039.46     1033.77     14.97 o
   8   1   1      224.85      270.42      6.22 o
   9   1   1     1034.35     1077.93     15.00 o
  10   1   1       29.27       29.05      3.61 o
  11   1   1       34.87       39.48      4.11 o
  12   1   1       28.91       37.39      4.78 o
 -13   2   1        3.37       -1.04      6.24 o
 -12   2   1       56.56       69.28      6.48 o
 -11   2   1        1.78        2.32      5.69 o
 -10   2   1       28.86       39.38      4.04 o
  -9   2   1       37.20       39.35      3.52 o
  -8   2   1       12.25       12.64      2.88 o
  -7   2   1      435.56      482.88      8.60 o
  -6   2   1       10.04       18.58      1.92 o
  -5   2   1      103.60      112.98      4.07 o
  -4   2   1      182.60      140.01      8.15 o
  -3   2   1      271.58      368.48      8.76 o
  -2   2   1     2750.76     2851.11     71.48 o
  -1   2   1     3414.71     3537.25     88.50 o
   0   2   1        2.73        1.42      0.81 o
   1   2   1    12641.29    13656.99    277.87 o
   2   2   1    17040.52    18049.72    312.20 o
   3   2   1      780.56      862.58     22.28 o
   4   2   1      731.23      727.77     12.13 o
   5   2   1      624.66      666.45      9.06 o
   6   2   1        9.65       10.71      2.08 o
   7   2   1      456.72      496.83      8.27 o
   8   2   1       70.77       69.85      3.40 o
   9   2   1      127.53      149.32      4.39 o
  10   2   1       37.68       43.93      3.91 o
  11   2   1       65.00       69.92      5.10 o
  12   2   1       19.58       18.38      6.46 o
 -13   3   1        0.00       -9.19      7.50 o
 -12   3   1       40.67       55.39      7.50 o
 -11   3   1      157.10      161.28      8.57 o
 -10   3   1       45.76       40.22      4.03 o
  -9   3   1      126.63      117.72      4.42 o
  -8   3   1     1627.31     1678.39     25.35 o
  -7   3   1       14.89       13.14      2.50 o
  -6   3   1     1290.78      522.63     19.08 o
  -5   3   1     2605.57     2700.20     54.63 o
  -4   3   1     1022.64     1167.30     16.83 o
  -3   3   1     3170.73     3305.83     57.66 o
  -2   3   1     6766.72     7245.67    145.51 o
  -1   3   1       81.73       72.45      3.08 o
   0   3   1     7046.48     7635.44    190.32 o
   1   3   1    14697.41    15974.88    319.73 o
   2   3   1     3624.29     4079.74     76.88 o
   3   3   1      300.45      216.55      4.03 o
   4   3   1     1111.55     1043.86     14.42 o
   5   3   1       66.25       62.64      3.24 o
   6   3   1     1492.70     1556.82     20.84 o
   7   3   1      963.71      935.14     12.67 o
   8   3   1       11.16       13.55      3.23 o
   9   3   1      453.64      462.45      8.00 o
  10   3   1       92.86       89.65      5.52 o
  11   3   1       12.72       13.37      5.94 o
  12   3   1       45.74       46.01      6.98 o
 -12   4   1       52.55       42.79      7.53 o
 -11   4   1        0.63       -7.26      6.15 o
 -10   4   1      283.93      288.09     10.98 o
  -9   4   1        5.60       14.17      5.20 o
  -8   4   1       39.89       37.55      2.81 o
  -7   4   1      260.95      274.00      5.44 o
  -6   4   1      422.35      372.76     22.33 o
  -5   4   1     1209.62     1185.80     19.20 o
  -4   4   1     2917.66     3047.64     47.50 o
  -3   4   1      611.36      652.28     13.33 o
  -2   4   1     2762.88     2927.68     45.48 o
  -1   4   1     1560.48     1534.13     31.24 o
   0   4   1      468.38      448.63     11.82 o
   1   4   1     4294.33     4651.95     93.78 o
   2   4   1     3211.90     3395.83     52.74 o
   3   4   1     2046.07     2138.76     30.74 o
   4   4   1     5013.95     5456.47     77.47 o
   5   4   1      957.61     1014.01     16.98 o
   6   4   1       88.00       81.62      4.26 o
   7   4   1      773.01      863.08     11.84 o
   8   4   1       96.79       84.00      4.98 o
   9   4   1       35.11       45.81      8.66 o
  10   4   1      134.79      144.04      9.35 o
  11   4   1        9.07        7.21      6.06 o
  12   4   1        0.12       -0.79      6.93 o
 -12   5   1       76.31       68.21      8.05 o
 -11   5   1       26.93       34.36      6.84 o
 -10   5   1        0.27       -6.60      5.76 o
  -9   5   1      354.32      355.29      9.41 o
  -8   5   1        3.47        7.64      3.47 o
  -7   5   1      125.39      119.01      4.80 o
  -6   5   1     1602.12     1586.24     29.20 o
  -5   5   1      174.30      164.56      3.65 o
  -4   5   1      194.69      183.05      5.70 o
  -3   5   1     1247.31     1269.51     22.66 o
  -2   5   1     1169.67     1244.21     19.79 o
  -1   5   1       20.55       28.41      2.65 o
   0   5   1     9271.80    10325.60    160.04 o
   1   5   1      236.75      196.36      7.55 o
   2   5   1      756.12      833.41     13.75 o
   3   5   1     3606.66     3875.02     67.92 o
   4   5   1       11.01       15.06      1.52 o
   5   5   1      165.63      159.94      5.68 o
   6   5   1       32.94       34.29      4.56 o
   7   5   1      154.74      173.16      6.27 o
   8   5   1       18.13       19.37      3.98 o
   9   5   1      100.92      100.88      5.59 o
  10   5   1       28.03       24.53      5.86 o
  11   5   1       16.98       15.13      7.27 o
  12   5   1       19.19       21.76     10.32 o
 -12   6   1       26.26       27.63      7.44 o
 -11   6   1        1.68        0.21      6.57 o
 -10   6   1      271.34      238.54     12.80 o
  -9   6   1       86.16       91.57      7.79 o
  -8   6   1      194.16      196.89      7.92 o
  -7   6   1       64.24       70.55      4.60 o
  -6   6   1     1792.02     1844.30     26.83 o
  -5   6   1      162.77      157.28      4.70 o
  -4   6   1     3021.56     3077.22     54.38 o
  -3   6   1      439.24      475.83      8.67 o
  -2   6   1      525.43      542.15      9.50 o
  -1   6   1    10534.06    11154.94    145.29 o
   0   6   1      354.92      393.98      7.06 o
   1   6   1     1712.23     1656.56     29.09 o
   2   6   1     2541.47     2487.48     39.16 o
   3   6   1      104.16      130.39      3.81 o
   4   6   1     2081.87     2088.96     37.51 o
   5   6   1     1264.77     1264.39     18.87 o
   6   6   1      368.16      380.81      9.58 o
   7   6   1      540.28      538.29     12.13 o
   8   6   1      243.38      261.10      8.43 o
   9   6   1        1.84       -3.05      4.04 o
  10   6   1       46.99       52.13      6.35 o
  11   6   1       54.69       60.72     10.87 o
 -12   7   1       15.06       26.02     14.51 o
 -11   7   1        9.24        1.10      6.82 o
 -10   7   1       21.42       24.24      4.80 o
  -9   7   1      105.77      104.18      5.66 o
  -8   7   1        0.44        1.06      3.93 o
  -7   7   1      122.59      131.67      8.54 o
  -6   7   1      134.40      128.80      4.36 o
  -5   7   1      153.17      149.90      6.79 o
  -4   7   1      368.24      363.25      8.60 o
  -3   7   1      108.37      124.52      4.22 o
  -2   7   1      276.90      304.32      5.86 o
  -1   7   1        3.05        2.02      1.41 o
   0   7   1      308.06      380.06      7.23 o
   1   7   1      950.42     1059.90     15.80 o
   2   7   1       30.41       36.60      2.52 o
   3   7   1       86.87       93.08      3.45 o
   4   7   1       35.04       31.98      3.59 o
   5   7   1       11.15        8.92      2.81 o
   6   7   1        1.15        2.61      2.62 o
   7   7   1      177.16      167.55      7.71 o
   8   7   1       14.00       11.50      4.10 o
   9   7   1       35.91       26.13      4.62 o
  10   7   1        3.00       -1.12      4.46 o
  11   7   1        4.87       19.79      9.94 o
 -11   8   1       17.43       20.01      5.51 o
 -10   8   1      167.47      173.13      7.21 o
  -9   8   1       55.19       57.63      5.55 o
  -8   8   1       19.57       21.06      5.06 o
  -7   8   1      839.10      816.22     14.57 o
  -6   8   1      117.40      133.39      4.56 o
  -5   8   1       36.15       36.42      3.24 o
  -4   8   1     1865.81     1912.56     30.80 o
  -3   8   1     1263.96     1288.05     21.17 o
  -2   8   1      882.08      900.38     13.90 o
  -1   8   1     1593.68     1646.67     26.28 o
   0   8   1       27.34       22.12      5.79 o
   1   8   1     1248.29     1313.56     19.38 o
   2   8   1     2297.40     2400.06     34.54 o
   3   8   1        6.71        5.30      2.61 o
   4   8   1      945.80      932.73     16.12 o
   5   8   1     1175.52     1231.40     20.70 o
   6   8   1        0.49       -0.82      3.03 o
   7   8   1      176.54      188.71      6.53 o
   8   8   1      267.56      249.30     10.28 o
   9   8   1        0.77        2.31      4.58 o
  10   8   1       67.00       75.42      6.17 o
 -10   9   1       51.44       49.31      5.74 o
  -9   9   1        9.33        3.98      4.97 o
  -8   9   1       10.22       10.82      4.71 o
  -7   9   1       13.80       12.54      3.40 o
  -6   9   1        2.49        1.74      3.28 o
  -5   9   1        6.24        4.94      3.14 o
  -4   9   1      101.88      110.88      4.23 o
  -3   9   1      377.52      382.27      8.15 o
  -2   9   1        6.89        9.56      2.36 o
  -1   9   1        2.61       -1.75      3.45 o
   0   9   1      202.55      210.88     10.28 o
   1   9   1       15.16       16.69      3.07 o
   2   9   1      201.73      194.99      5.44 o
   3   9   1       80.11       91.00      6.42 o
   4   9   1       30.65       27.14      3.36 o
   5   9   1       67.16       65.93      3.70 o
   6   9   1        1.13        1.24      3.19 o
   7   9   1       62.49       65.43      4.91 o
   8   9   1        2.23       -0.08      4.51 o
   9   9   1       12.69       18.81      5.62 o
  10   9   1       18.84       16.51      5.78 o
 -10  10   1       33.44       38.59      5.89 o
  -9  10   1       36.85       33.82      5.65 o
  -8  10   1       79.11       76.86      5.85 o
  -7  10   1      247.79      251.09      7.43 o
  -6  10   1        8.76       11.88      3.65 o
  -5  10   1      219.96      221.38      6.73 o
  -4  10   1      502.45      516.57     10.41 o
  -3  10   1      272.43      277.61      9.60 o
  -2  10   1      666.09      692.58     16.71 o
  -1  10   1      529.29      504.52     34.56 o
   0  10   1       19.51       30.44      5.52 o
   1  10   1      275.21      269.52     11.39 o
   2  10   1      483.07      457.38     15.36 o
   3  10   1       14.91       21.45      3.38 o
   4  10   1      385.64      398.05      8.91 o
   5  10   1      137.77      150.89      5.36 o
   6  10   1       26.85       30.87      4.03 o
   7  10   1      360.70      390.95      9.14 o
   8  10   1       77.31       77.31      6.14 o
   9  10   1        0.53       -0.22      5.53 o
  -9  11   1       12.57       19.29      5.81 o
  -8  11   1       84.05       95.20      9.60 o
  -7  11   1        2.23       -7.07      3.92 o
  -6  11   1        0.33        3.64      3.90 o
  -5  11   1       49.45       55.67      5.51 o
  -4  11   1        0.28        6.27      5.92 o
  -3  11   1       10.32       10.34      5.86 o
  -2  11   1      241.60      243.70     15.63 o
  -1  11   1       17.29       17.31      5.88 o
   0  11   1      185.60      193.27      9.47 o
   1  11   1       85.75       83.39      7.34 o
   2  11   1        6.89        5.17      5.82 o
   3  11   1       35.23       33.44      6.49 o
   4  11   1        7.45        7.50      9.23 o
   5  11   1        5.53       15.01      4.06 o
   6  11   1        0.83        2.43      4.09 o
   7  11   1       13.78       15.25      4.12 o
   8  11   1       12.87        8.00      5.74 o
  -8  12   1       24.35       26.86      4.12 o
  -7  12   1       57.76       66.60      5.49 o
  -6  12   1       29.18       25.44      8.74 o
  -5  12   1       16.33       11.66      6.70 o
  -4  12   1      137.99      159.08      9.49 o
  -3  12   1        0.23       -2.60      8.31 o
  -2  12   1      110.85      111.26     11.78 o
  -1  12   1      182.24      183.15      9.87 o
   0  12   1       85.69       80.13      7.68 o
   1  12   1      194.36      160.96     12.87 o
   2  12   1       90.75       69.22     10.35 o
   3  12   1       47.99       47.44     11.06 o
   4  12   1        7.80        4.17      8.20 o
   5  12   1      340.47      357.54     14.88 o
   6  12   1        0.23       -1.47      6.19 o
   7  12   1        2.93        5.33      4.41 o
  -7  13   1        5.22        7.93      6.74 o
  -6  13   1       75.88       80.50      8.26 o
  -5  13   1        5.19       -0.34      7.12 o
  -4  13   1        0.55       -6.75      7.03 o
  -3  13   1       41.86       55.10     10.55 o
  -2  13   1       63.24       72.53     11.02 o
  -1  13   1        6.32        2.08      6.92 o
   0  13   1       74.59       80.86      8.33 o
   1  13   1       21.39       26.28     10.05 o
   2  13   1       10.73       11.30      9.71 o
   3  13   1       62.73       80.63     11.64 o
   4  13   1        0.99        2.67      7.24 o
   5  13   1        1.05       -5.91      7.07 o
   6  13   1       21.07       18.54      7.12 o
  -5  14   1       15.35       19.23      8.08 o
  -4  14   1       86.25       80.58     12.05 o
  -3  14   1        0.14       -0.31     10.18 o
  -2  14   1        3.83       25.98     10.46 o
  -1  14   1       91.34       81.46     12.40 o
   0  14   1        3.98        3.53      7.52 o
   1  14   1       12.06        1.84     10.18 o
   2  14   1       25.03       28.14     10.94 o
   3  14   1       29.54       12.43     10.66 o
   4  14   1        0.30       -5.27     10.10 o
   5  14   1       15.47       17.25      7.90 o
  -3  15   1        0.75       -2.75     10.89 o
  -2  15   1       13.09       10.62     11.16 o
  -1  15   1       18.52       23.53     11.62 o
   0  15   1       18.11       13.39     11.88 o
   1  15   1        4.42       13.66     11.51 o
   2  15   1        4.82       11.57     11.30 o
 -13   0   2        8.23       16.63      7.13 o
 -12   0   2       12.85        3.18      6.31 o
 -11   0   2       92.05       86.90      7.91 o
 -10   0   2       69.76       63.82      5.85 o
  -9   0   2      758.16      755.77     17.99 o
  -8   0   2      383.43      384.72     16.13 o
  -7   0   2      443.30      463.43     14.21 o
  -6   0   2     3964.32     3767.06     93.76 o
  -5   0   2     4786.41     4694.41    116.21 o
  -4   0   2       15.25       -0.62      0.31 o
  -3   0   2     4695.31     4977.09    176.17 o
  -2   0   2     9416.39    10277.04    363.27 o
   0   0   2     3902.31     4422.21    156.50 o
   1   0   2    18471.05    18815.19    664.12 o
   2   0   2     3504.10     3912.01     80.81 o
   3   0   2     6409.44     6469.01    226.47 o
   4   0   2     1708.34     1656.61     26.27 o
   5   0   2        0.77       -0.49      2.41 o
   6   0   2     1791.20     1772.91     32.23 o
   7   0   2      921.87      966.61     18.77 o
   8   0   2       10.43        7.61      4.03 o
   9   0   2      314.15      329.70      9.67 o
  10   0   2       84.90       90.20      7.04 o
  11   0   2      268.57      273.38     15.31 o
  12   0   2        1.83       -5.74      7.09 o
 -13   1   2        9.43       10.06      5.11 o
 -12   1   2       10.25        6.54      4.51 o
 -11   1   2        9.13       11.74      4.06 o
 -10   1   2       85.94       92.15      4.42 o
  -9   1   2        2.82       -0.75      3.31 o
  -8   1   2        1.32       -0.70      3.14 o
  -7   1   2      431.40      436.49      9.57 o
  -6   1   2      930.55      862.49     16.29 o
  -5   1   2      996.95     1091.87     15.96 o
  -4   1   2      556.54      433.81     16.36 o
  -2   1   2      102.24      115.74      4.26 o
  -1   1   2     3212.37     3580.04     90.06 o
   1   1   2     3135.17     3365.84    119.30 o
   2   1   2     9712.69     6383.59    216.18 o
   3   1   2      912.73      878.03     11.25 o
   4   1   2      435.88      526.03      6.90 o
   5   1   2      324.93      322.47      4.91 o
   6   1   2        5.72        6.60      2.11 o
   7   1   2        2.06       -1.45      2.40 o
   8   1   2       26.19       27.69      2.98 o
   9   1   2        1.32        0.90      3.41 o
  10   1   2        8.66        6.96      4.15 o
  11   1   2       71.92       75.02      5.31 o
  12   1   2        0.34        4.66      5.54 o
 -13   2   2        6.61        3.62      7.15 o
 -12   2   2       93.00      108.26      5.54 o
 -11   2   2      375.25      413.83      9.23 o
 -10   2   2       16.04       23.62      3.67 o
  -9   2   2       96.41       88.74      3.96 o
  -8   2   2     2041.13     1965.35     35.68 o
  -7   2   2       45.02       46.12      3.23 o
  -6   2   2     1393.76     1291.52     20.84 o
  -5   2   2     3808.02     3717.62    104.04 o
  -4   2   2      183.30      159.01      5.01 o
  -3   2   2     6231.17     6275.06    108.86 o
  -2   2   2     7359.93     7333.61    183.14 o
  -1   2   2      931.13     1015.44     26.02 o
   0   2   2    12813.65    12753.48    652.08 o
   1   2   2    33407.08    34354.54    856.50 o
   3   2   2     5660.66     5949.76    228.70 o
   4   2   2     2277.34     2280.71     28.45 o
   5   2   2       47.96       39.24      2.03 o
   6   2   2      940.26      946.55     11.27 o
   7   2   2      527.28      515.42      8.61 o
   8   2   2      138.02      140.68      4.46 o
   9   2   2      999.07     1049.63     15.80 o
  10   2   2       68.72       75.57      4.92 o
  11   2   2       32.81       32.16      5.36 o
  12   2   2       40.42       50.92      8.19 o
 -13   3   2       16.07       18.77      8.38 o
 -12   3   2       34.94       35.91      8.24 o
 -11   3   2        0.04        0.36      5.94 o
 -10   3   2      177.14      182.34      7.56 o
  -9   3   2      400.19      385.88      8.00 o
  -8   3   2       20.35       18.41      4.09 o
  -7   3   2       90.53       94.95      3.91 o
  -6   3   2      394.67      396.10      9.33 o
  -5   3   2      216.49      184.94      8.43 o
  -4   3   2     5069.79     5209.30     80.59 o
  -3   3   2     1481.99     1511.99     26.79 o
  -2   3   2      230.69      209.07     10.56 o
  -1   3   2     7974.94     7665.83    191.29 o
   0   3   2     1315.21     1236.25     31.42 o
   1   3   2     6204.02     6799.36    116.16 o
   2   3   2      736.06     1014.11     16.33 o
   3   3   2      222.32      283.41      4.35 o
   4   3   2     1565.45     1693.89     22.46 o
   6   3   2       26.01       19.80      1.89 o
   7   3   2       45.02       42.73      2.18 o
   8   3   2      294.23      314.63      6.73 o
   9   3   2       84.74       92.62      4.67 o
  10   3   2        1.15        1.58      5.52 o
  11   3   2       28.82       36.58      9.26 o
  12   3   2        0.02       -6.71     12.52 o
 -13   4   2        8.09       -2.50     13.82 o
 -12   4   2       67.82       68.82      7.61 o
 -11   4   2      106.32      104.23     10.71 o
 -10   4   2       31.04       19.29      5.72 o
  -9   4   2      159.54      167.29      9.25 o
  -8   4   2      587.26      580.57      9.92 o
  -7   4   2      167.33      161.70      6.23 o
  -6   4   2     3453.04     3442.50     67.03 o
  -5   4   2     1431.24     1450.99     34.67 o
  -4   4   2      622.83      657.50     10.99 o
  -3   4   2      931.40      954.26     15.40 o
  -2   4   2     2575.75     2736.12     55.85 o
  -1   4   2      171.03      194.62      6.35 o
   0   4   2      172.77      200.71      5.14 o
   1   4   2     3097.37     3442.40     59.38 o
   2   4   2      253.87      259.73      4.66 o
   3   4   2    10080.68    10607.97    138.62 o
   4   4   2     1049.02     1011.93     13.13 o
   5   4   2        2.58        1.85      1.49 o
   6   4   2     1302.62     1337.76     17.45 o
   7   4   2      867.08      826.08     11.55 o
   8   4   2        0.47       -2.33      3.36 o
   9   4   2      154.50      147.93      7.02 o
  10   4   2       30.29       36.45      7.19 o
  11   4   2        2.31        4.97      7.54 o
 -12   5   2       51.03       60.33      7.62 o
 -11   5   2        0.02      -11.55      6.02 o
 -10   5   2      297.64      302.04     17.23 o
  -9   5   2      473.67      493.23     11.36 o
  -8   5   2      200.66      197.94      6.51 o
  -7   5   2      585.47      549.63     11.57 o
  -6   5   2     1328.90     1231.04     55.21 o
  -5   5   2      149.02      160.92      4.28 o
  -4   5   2      717.00      662.63     12.67 o
  -3   5   2     1821.58     1945.80     30.68 o
  -2   5   2      995.06     1000.36     16.17 o
  -1   5   2     2966.46     2979.52     51.93 o
   0   5   2       41.31       58.25      2.15 o
   1   5   2     2065.36     2169.97     37.88 o
   2   5   2     1038.19      920.94     15.08 o
   3   5   2     1178.39     1224.61     18.24 o
   4   5   2     1001.57     1016.12     13.25 o
   5   5   2      579.63      598.72      8.43 o
   6   5   2       59.63       50.05      3.64 o
   7   5   2       66.29       73.27      4.36 o
   8   5   2      114.62      123.17      6.19 o
   9   5   2        7.65        2.38      5.27 o
  10   5   2       66.49       92.24      9.23 o
  11   5   2       28.40       45.76      8.00 o
 -12   6   2      120.63      129.18      8.96 o
 -11   6   2       16.91       18.98      6.62 o
 -10   6   2       14.95        1.77      4.78 o
  -9   6   2      151.99      128.00      5.65 o
  -8   6   2       16.92       16.55      5.36 o
  -7   6   2      130.80      144.76      7.58 o
  -6   6   2       52.29       55.30      2.47 o
  -5   6   2      568.34      580.47     11.63 o
  -4   6   2      324.28      308.38      7.03 o
  -3   6   2     1173.10     1298.03     20.88 o
  -2   6   2        6.84       11.25      1.61 o
  -1   6   2      143.78      155.08      3.63 o
   0   6   2      687.45      765.54     11.52 o
   1   6   2      411.92      442.48      7.36 o
   2   6   2      102.10       95.30      3.14 o
   3   6   2       44.99       53.41      3.50 o
   4   6   2      684.25      653.46     10.67 o
   5   6   2      141.07      150.96      4.69 o
   6   6   2       28.97       31.25      3.58 o
   7   6   2      177.19      172.39      6.04 o
   8   6   2        7.94        4.73      4.06 o
   9   6   2        9.52        8.11      4.76 o
  10   6   2       54.51       40.59      7.55 o
  11   6   2        2.81        6.25     10.68 o
 -12   7   2      140.95      146.03     17.04 o
 -11   7   2       17.88       19.19      5.42 o
 -10   7   2      234.14      237.97     12.37 o
  -9   7   2      196.57      199.60      7.37 o
  -8   7   2       61.20       50.53      4.52 o
  -7   7   2     1226.14     1249.47     23.72 o
  -6   7   2      259.74      268.61      6.60 o
  -5   7   2      389.88      391.14      8.05 o
  -4   7   2     4115.15     4009.74     62.72 o
  -3   7   2      475.31      475.15      8.91 o
  -2   7   2      562.49      554.39      9.00 o
  -1   7   2     4128.97     4240.96     60.06 o
   0   7   2      215.38      189.08      3.83 o
   1   7   2       38.60       42.41      2.31 o
   2   7   2     2127.23     2188.88     31.50 o
   3   7   2      514.48      505.31      9.46 o
   4   7   2      239.70      250.68      6.30 o
   5   7   2     1441.19     1473.98     24.13 o
   6   7   2       11.87       10.26      3.03 o
   7   7   2      282.93      324.36     11.48 o
   8   7   2      283.42      312.20      9.80 o
   9   7   2        3.36        1.91      5.30 o
  10   7   2        4.83        4.25      5.00 o
 -11   8   2        0.89       -1.68      4.95 o
 -10   8   2       40.93       33.83      5.19 o
  -9   8   2       48.36       40.55      5.02 o
  -8   8   2       68.19       64.22      5.02 o
  -7   8   2       91.07       89.96      4.02 o
  -6   8   2       13.69       11.92      3.05 o
  -5   8   2     1463.43     1478.50     24.28 o
  -4   8   2        1.19       -0.11      2.57 o
  -3   8   2       43.50       49.85      2.68 o
  -2   8   2        4.38        4.79      2.00 o
  -1   8   2        4.99        6.08      1.63 o
   0   8   2      259.19      278.59      6.25 o
   1   8   2        6.31        6.32      2.19 o
   2   8   2      135.14      143.14      4.55 o
   3   8   2       10.52        7.02      2.79 o
   4   8   2      233.63      230.55      7.76 o
   5   8   2        0.65        5.56      3.17 o
   6   8   2        2.25        6.54      3.16 o
   7   8   2        0.70        4.27      4.53 o
   8   8   2      112.58      113.73      6.34 o
   9   8   2        8.21       -1.27      5.25 o
  10   8   2       17.19       15.50      5.69 o
 -11   9   2        1.63        0.18      5.31 o
 -10   9   2      184.19      184.63      7.63 o
  -9   9   2       82.05       78.69      5.78 o
  -8   9   2       12.06       10.45      4.66 o
  -7   9   2      498.78      505.24     10.42 o
  -6   9   2      182.72      199.29      6.00 o
  -5   9   2      186.72      191.39      5.78 o
  -4   9   2     1066.86     1053.89     17.94 o
  -3   9   2      255.68      276.85      6.76 o
  -2   9   2     1024.45     1053.60     17.82 o
  -1   9   2      779.36      807.75     22.41 o
   0   9   2      305.64      309.74      9.21 o
   1   9   2      197.41      194.26     12.50 o
   2   9   2      538.86      543.85     10.38 o
   3   9   2      249.27      270.86      6.92 o
   4   9   2       78.19       85.15      4.15 o
   5   9   2      458.47      482.62     10.06 o
   6   9   2      100.66       95.14      5.35 o
   7   9   2      180.01      163.80      6.99 o
   8   9   2        3.85        9.07      5.25 o
   9   9   2        3.25        2.96      5.57 o
 -10  10   2       27.01       32.69      5.73 o
  -9  10   2        6.98        5.08      5.25 o
  -8  10   2       60.67       63.38      4.20 o
  -7  10   2        6.29        8.56      3.73 o
  -6  10   2        9.55       13.35      3.71 o
  -5  10   2      301.65      304.09      7.94 o
  -4  10   2       14.41       18.56      3.36 o
  -3  10   2      193.54      200.78      9.57 o
  -2  10   2        2.74        4.89      4.14 o
  -1  10   2        9.27       15.81      5.20 o
   0  10   2        4.34        9.39      5.11 o
   1  10   2       47.47       44.52      4.87 o
   2  10   2      216.22      217.85      8.41 o
   3  10   2       33.67       44.32      3.78 o
   4  10   2      113.39      114.11      4.81 o
   5  10   2       16.94       22.79      3.96 o
   6  10   2       95.26      108.50      5.01 o
   7  10   2        0.12        0.95      3.49 o
   8  10   2       30.69       42.06      6.00 o
   9  10   2       10.26       19.41      6.36 o
  -9  11   2       37.19       35.46      5.85 o
  -8  11   2       45.73       40.19      4.33 o
  -7  11   2      152.74      144.60      5.65 o
  -6  11   2       39.20       42.79      4.27 o
  -5  11   2      144.20      150.55      8.96 o
  -4  11   2      258.51      271.39     11.92 o
  -3  11   2      181.98      180.17      9.19 o
  -2  11   2      255.96      244.61     11.78 o
  -1  11   2      277.76      279.17     12.11 o
   0  11   2       28.19       32.98      6.15 o
   1  11   2       62.17       72.39      9.83 o
   2  11   2      177.18      166.10      9.11 o
   3  11   2       33.62       21.10      7.55 o
   4  11   2        1.69        2.25      4.95 o
   5  11   2      132.27      118.95      5.38 o
   6  11   2        9.80        6.27      4.22 o
   7  11   2       29.72       24.52      4.15 o
   8  11   2       29.15       25.77      6.04 o
  -8  12   2       36.05       55.18     13.34 o
  -7  12   2      127.03      134.35      8.63 o
  -6  12   2        2.56        3.56      6.58 o
  -5  12   2       77.10       87.88     18.13 o
  -4  12   2       32.00       29.75     15.29 o
  -3  12   2       92.76       90.92     10.82 o
  -2  12   2       91.62       81.80     10.49 o
  -1  12   2       35.70       34.48      6.83 o
   0  12   2      310.18      313.32     13.51 o
   1  12   2       31.32       52.89     10.08 o
   2  12   2       11.64       16.87      9.14 o
   3  12   2       60.65       60.82      7.72 o
   4  12   2       17.25       22.52      7.03 o
   5  12   2       19.68       27.76      6.91 o
   6  12   2      102.29      104.23      7.95 o
   7  12   2        1.57        9.52      4.36 o
  -7  13   2      136.57      121.80      8.96 o
  -6  13   2        1.68       -0.03     12.74 o
  -5  13   2       10.04        8.11      7.44 o
  -4  13   2       33.03       36.66     10.40 o
  -3  13   2        4.24       10.13      9.47 o
  -2  13   2        2.81       18.86      9.46 o
  -1  13   2       88.43       85.35      8.32 o
   0  13   2        0.70       -5.67      6.66 o
   1  13   2       61.00       60.27     10.89 o
   2  13   2       57.79       59.36     10.93 o
   3  13   2        5.52       -2.43      9.52 o
   4  13   2        3.40        2.76      9.68 o
   5  13   2       53.02       45.25      8.65 o
   6  13   2       23.27       24.80     15.85 o
  -6  14   2        1.09       -6.52      7.54 o
  -5  14   2       29.28        5.76     10.33 o
  -4  14   2       41.90       30.42     11.25 o
  -3  14   2       14.60       21.56     10.42 o
  -2  14   2       87.28       85.12     12.16 o
  -1  14   2        1.87       -0.35      7.42 o
   0  14   2       54.32       59.94     11.75 o
   1  14   2        6.03        2.04     10.37 o
   2  14   2        1.08        2.02     10.07 o
   3  14   2       40.95       53.82     11.76 o
   4  14   2       11.02       11.04      8.12 o
  -3  15   2        0.03       -9.00     11.08 o
  -2  15   2        0.31       -4.95     11.06 o
  -1  15   2        7.96        3.16     11.37 o
   0  15   2        6.47      -11.90     11.00 o
   1  15   2        1.20        0.58     10.92 o
   2  15   2        0.79      -18.71     10.84 o
 -13   1   3       66.73       79.87      5.56 o
 -12   1   3       40.19       29.94      4.57 o
 -11   1   3      629.44      656.45     13.34 o
 -10   1   3      192.86      228.39      7.85 o
  -9   1   3      346.51      337.24      9.29 o
  -8   1   3     1624.59     1576.58     29.02 o
  -7   1   3     1770.48     1851.98     33.51 o
  -6   1   3     1414.27     1438.61     23.07 o
  -5   1   3     7812.11     8374.92    108.73 o
  -3   1   3     1207.69      697.45     26.10 o
  -2   1   3     9881.40     9835.81    473.05 o
  -1   1   3       18.07       25.14      2.79 o
   1   1   3     8804.26     9291.93    144.55 o
   2   1   3     1597.24     1562.70     24.84 o
   3   1   3     6156.81     6603.94     86.37 o
   4   1   3     4499.50     4391.97     53.90 o
   5   1   3      197.84      239.80      4.34 o
   6   1   3      573.21      582.40      9.96 o
   7   1   3      714.54      710.92     11.93 o
   8   1   3       10.53        5.18      3.49 o
   9   1   3       85.75       88.42      4.77 o
  10   1   3      143.55      149.56      6.43 o
  11   1   3        2.87        3.51      4.79 o
 -13   2   3        0.39        2.52      8.17 o
 -12   2   3       58.33       67.58      4.97 o
 -11   2   3        4.47        3.18      3.92 o
 -10   2   3       52.53       60.30      4.79 o
  -9   2   3       43.33       44.02      4.15 o
  -8   2   3      108.25      125.56      5.24 o
  -7   2   3     1209.66     1288.78     19.03 o
  -6   2   3       35.76       54.07      2.34 o
  -5   2   3      383.12      414.00      7.91 o
  -4   2   3     1423.19     1404.44     29.04 o
  -3   2   3     1786.93     1743.74     27.42 o
  -2   2   3     1180.97     1192.17     24.91 o
  -1   2   3      562.22      504.64     13.93 o
   0   2   3       64.02       79.81      3.35 o
   1   2   3     2524.14     2818.03     48.71 o
   2   2   3      552.97      618.89     16.21 o
   3   2   3      795.21      758.98     11.37 o
   4   2   3       56.07       49.28      1.62 o
   5   2   3     1007.35     1051.79     17.46 o
   6   2   3       26.58       40.11      2.45 o
   7   2   3      170.54      178.69      5.13 o
   8   2   3       50.56       55.68      3.96 o
   9   2   3       59.62       62.49      4.47 o
  10   2   3       36.24       37.38      5.09 o
  11   2   3        5.39       10.51      5.33 o
 -13   3   3       15.11       21.19      7.32 o
 -12   3   3       64.06       53.15      7.17 o
 -11   3   3      342.47      333.91      9.13 o
 -10   3   3       94.96       97.33      4.84 o
  -9   3   3      300.59      265.76      8.05 o
  -8   3   3     1144.07     1162.97     17.51 o
  -7   3   3      386.55      124.77      7.30 o
  -6   3   3      758.92      740.50     16.40 o
  -5   3   3     6256.08     6315.93     88.92 o
  -4   3   3      299.57      304.34      6.57 o
  -3   3   3     8969.98     9362.38    144.42 o
  -2   3   3     6880.24     7198.67    124.84 o
  -1   3   3      141.59      148.85      5.56 o
   0   3   3     4020.45     4287.02    114.72 o
   1   3   3     2665.46     2641.09     34.68 o
   2   3   3       35.13       40.59      1.63 o
   3   3   3     5453.85     5780.11     75.57 o
   4   3   3      312.28      284.30      9.77 o
   5   3   3      101.47       69.52     14.21 o
   6   3   3      585.68      545.66      8.74 o
   7   3   3      184.42      186.50      4.79 o
   8   3   3       27.63       23.63      3.59 o
   9   3   3       52.45       58.74      4.87 o
  10   3   3       40.53       52.87      7.56 o
  11   3   3        0.18        0.62      7.50 o
 -13   4   3        2.77        2.20     10.59 o
 -12   4   3       69.25       80.91      7.71 o
 -11   4   3       52.31       37.02      6.44 o
 -10   4   3       11.94        9.08      5.35 o
  -9   4   3      365.61      366.05      8.99 o
  -8   4   3       29.25       24.35      3.03 o
  -7   4   3      269.32      256.32     19.14 o
  -6   4   3     1962.72     2078.54     29.89 o
  -5   4   3      139.63      141.31      4.36 o
  -4   4   3     2339.47     2225.29     39.38 o
  -3   4   3     1690.95     1720.40     28.18 o
  -2   4   3      652.13      660.63     11.02 o
  -1   4   3     1332.16     1317.22     20.92 o
   1   4   3        6.56        4.46      1.41 o
   2   4   3      173.36      127.51      3.11 o
   3   4   3     3817.88     4087.45     53.70 o
   4   4   3       34.76       41.66      1.87 o
   5   4   3      959.20      906.80     17.25 o
   6   4   3      122.92      126.03      4.13 o
   7   4   3      519.40      497.96     15.39 o
   8   4   3      288.88      300.84      8.65 o
   9   4   3       15.96       18.10      6.57 o
  10   4   3       27.02       25.13      7.38 o
  11   4   3       24.92       27.91      7.93 o
 -13   5   3       24.03       24.73     14.54 o
 -12   5   3        1.09       -0.65      6.71 o
 -11   5   3       39.87       35.63      6.53 o
 -10   5   3       29.95       32.54      3.95 o
  -9   5   3       90.30       85.68      4.65 o
  -8   5   3      361.80      358.26     10.24 o
  -7   5   3       59.92       54.02      3.59 o
  -6   5   3      694.02      702.62     10.94 o
  -5   5   3     1561.33     1522.39     27.22 o
  -4   5   3     1199.90     1311.24     21.14 o
  -3   5   3     3543.95     3782.75     71.14 o
  -2   5   3     1789.39     1828.74     26.33 o
  -1   5   3       99.69       88.27      2.93 o
   0   5   3     1104.00     1134.80     18.24 o
   1   5   3     3557.97     3894.75     55.29 o
   2   5   3       31.39       33.70      2.01 o
   3   5   3       59.61       76.62      2.64 o
   4   5   3      348.50      315.98      5.58 o
   5   5   3       19.08       20.48      2.63 o
   6   5   3       10.88       15.88      3.87 o
   7   5   3      115.94      104.36      5.44 o
   8   5   3       31.73       35.09      4.82 o
   9   5   3       51.80       47.55      7.14 o
  10   5   3      156.07      167.47      9.65 o
  11   5   3        0.16      -10.07      9.69 o
 -12   6   3       43.35       45.49      7.85 o
 -11   6   3        6.45        8.53      6.32 o
 -10   6   3      193.39      172.30      6.78 o
  -9   6   3      518.93      516.10     11.96 o
  -8   6   3        3.51        6.83      3.96 o
  -7   6   3      280.51      255.00      6.85 o
  -6   6   3      664.34      652.52     12.93 o
  -5   6   3      347.41      384.04     10.37 o
  -4   6   3     4343.78     4342.34     67.68 o
  -3   6   3     1648.22     1593.18     30.82 o
  -2   6   3       67.77       68.38      2.34 o
  -1   6   3     2341.74     2266.46     32.30 o
   0   6   3     1415.35     1404.75     20.51 o
   1   6   3     1157.63     1181.23     16.15 o
   2   6   3     1313.31     1355.45     21.94 o
   3   6   3      137.19      124.52      4.49 o
   4   6   3       21.71       32.82      2.92 o
   5   6   3     2772.63     2844.32     44.85 o
   6   6   3      107.61      108.98      6.05 o
   7   6   3       20.47       14.54      4.50 o
   8   6   3      158.27      168.74      6.98 o
   9   6   3        7.72        9.80      4.99 o
  10   6   3       59.83       76.82      8.47 o
 -12   7   3        1.43       -8.05      7.01 o
 -11   7   3       16.47       14.13      4.67 o
 -10   7   3        1.25        1.56      5.62 o
  -9   7   3       75.69       77.30      5.11 o
  -8   7   3      230.32      227.74      7.67 o
  -7   7   3      167.18      171.54      9.68 o
  -6   7   3       29.42       26.73      3.21 o
  -5   7   3      483.68      494.20     10.58 o
  -4   7   3      149.75      149.52      5.01 o
  -3   7   3       62.13       68.05      2.65 o
  -2   7   3      478.41      521.62      9.44 o
  -1   7   3        2.83        3.53      1.46 o
   0   7   3       16.54       19.48      1.61 o
   1   7   3        2.40        1.56      2.04 o
   2   7   3      177.79      157.55      4.82 o
   3   7   3        0.49       -3.98      2.59 o
   4   7   3      456.35      456.39      9.12 o
   5   7   3        2.99        8.64      3.07 o
   6   7   3       10.40       17.38      4.44 o
   7   7   3       31.72       26.32      4.86 o
   8   7   3       74.58       70.24      6.94 o
   9   7   3       10.86        9.53      5.47 o
  10   7   3        5.00        2.90      7.77 o
 -12   8   3       55.72       74.65     16.04 o
 -11   8   3        0.19        2.41      6.12 o
 -10   8   3      167.99      166.23      7.02 o
  -9   8   3      237.98      229.49      9.55 o
  -8   8   3        0.97       -0.30      4.12 o
  -7   8   3      434.85      409.87      8.92 o
  -6   8   3      359.63      381.16      8.48 o
  -5   8   3        2.29        1.99      3.07 o
  -4   8   3      284.72      266.60      7.26 o
  -3   8   3     1241.71     1217.64     20.02 o
  -2   8   3       12.73       12.55      2.88 o
  -1   8   3     2630.30     2629.31     41.47 o
   0   8   3      567.72      568.18     10.42 o
   1   8   3      159.37      172.55      5.00 o
   2   8   3     1113.53     1072.29     17.97 o
   3   8   3      526.98      501.85      9.82 o
   4   8   3      327.93      327.00      7.68 o
   5   8   3      262.31      290.95      7.49 o
   6   8   3      243.84      240.00      6.82 o
   7   8   3      137.90      145.60      6.81 o
   8   8   3      218.06      233.64      8.71 o
   9   8   3       36.79       31.95      5.98 o
 -11   9   3       11.52       11.82      5.44 o
 -10   9   3        3.59       -2.36      5.13 o
  -9   9   3       62.94       53.17      5.46 o
  -8   9   3       13.43       11.46      3.52 o
  -7   9   3       82.78       80.95      5.62 o
  -6   9   3       75.11       86.37      4.23 o
  -5   9   3      157.07      164.72      5.10 o
  -4   9   3       10.50       10.19      2.96 o
  -3   9   3      276.26      280.08      6.78 o
  -2   9   3      179.76      177.18      6.90 o
  -1   9   3       19.57       20.77      7.15 o
   0   9   3       55.23       56.08      3.72 o
   1   9   3       23.07       17.82      2.68 o
   2   9   3       68.35       80.96      3.87 o
   3   9   3       33.91       38.98      3.58 o
   4   9   3       20.63       12.95      3.49 o
   5   9   3       14.58       17.63      5.11 o
   6   9   3       12.33       12.49      3.70 o
   7   9   3       13.16       11.84      5.24 o
   8   9   3       21.56       16.50      5.61 o
   9   9   3        0.28        4.08      5.79 o
 -10  10   3       94.39      103.85     12.90 o
  -9  10   3       41.33       35.36      5.59 o
  -8  10   3        0.06        3.58      3.74 o
  -7  10   3      326.07      331.13      8.50 o
  -6  10   3      141.69      157.54      5.41 o
  -5  10   3       11.15       10.70      3.48 o
  -4  10   3       19.15       19.03      4.41 o
  -3  10   3      701.31      720.81     29.95 o
  -2  10   3       36.14       41.92      8.73 o
  -1  10   3      345.80      362.03     22.28 o
   0  10   3      462.10      450.64     24.08 o
   1  10   3        7.09        6.27      5.43 o
   2  10   3     1094.66     1044.90     34.27 o
   3  10   3      327.42      338.75      8.25 o
   4  10   3       52.71       48.19      4.18 o
   5  10   3      186.81      200.32      6.50 o
   6  10   3      212.18      217.78      6.74 o
   7  10   3        4.31        7.38      5.41 o
   8  10   3       80.96       91.51      9.54 o
  -9  11   3       33.75       30.80      5.77 o
  -8  11   3       32.89       37.84      4.44 o
  -7  11   3       21.84       30.92      4.37 o
  -6  11   3       89.21       92.39      6.26 o
  -5  11   3       30.05       33.12      6.55 o
  -4  11   3       18.27       22.20      6.39 o
  -3  11   3       35.97       42.15      9.04 o
  -2  11   3      227.05      211.96     10.42 o
  -1  11   3      124.00      124.50      8.07 o
   0  11   3       61.28       71.43      6.90 o
   1  11   3       88.31       96.37     10.51 o
   2  11   3       42.31       34.97      6.59 o
   3  11   3       24.55       24.03      5.25 o
   4  11   3        4.15        3.17      4.07 o
   5  11   3       24.25       25.13      4.51 o
   6  11   3        5.64        8.12      4.34 o
   7  11   3        0.16       -2.80      7.94 o
  -9  12   3       16.52       17.78      8.37 o
  -8  12   3       21.31       23.70      5.65 o
  -7  12   3       15.00       21.25     13.29 o
  -6  12   3        8.32        6.09      6.85 o
  -5  12   3       85.36       82.38      8.09 o
  -4  12   3      162.20      158.66      9.67 o
  -3  12   3        4.94       -1.73      8.73 o
  -2  12   3       77.44       69.72     10.26 o
  -1  12   3      307.16      294.75     14.64 o
   0  12   3      213.51      177.59     11.64 o
   1  12   3       17.19       13.37      9.13 o
   2  12   3      155.36      135.32     12.36 o
   3  12   3        9.20       11.89      6.93 o
   4  12   3        3.74       12.35      7.07 o
   5  12   3       56.08       48.60      9.80 o
   6  12   3       13.74       18.92      4.68 o
  -7  13   3       65.22       61.40      8.09 o
  -6  13   3       94.58       98.60     19.30 o
  -5  13   3       48.88       54.68      8.29 o
  -4  13   3       22.31       14.38      9.92 o
  -3  13   3        6.22        2.33      9.82 o
  -2  13   3        1.68       12.62      9.56 o
  -1  13   3       43.23       35.88      7.49 o
   0  13   3      119.71      101.46     12.35 o
   1  13   3       77.86       85.12     11.77 o
   2  13   3        0.56      -12.26      9.35 o
   3  13   3       55.43       53.10     11.02 o
   4  13   3        0.62        4.43      7.46 o
   5  13   3        0.72        0.03      7.17 o
  -6  14   3       24.34       21.40      8.32 o
  -5  14   3       10.20        5.48     10.79 o
  -4  14   3       15.84       12.87     10.60 o
  -3  14   3        8.48       -8.06     10.42 o
  -2  14   3        7.23        0.11     10.74 o
  -1  14   3        0.91        5.74      7.57 o
   0  14   3       57.02       43.39     11.76 o
   1  14   3       25.67        8.22     10.47 o
   2  14   3        7.86       -1.35     10.40 o
   3  14   3       31.89       26.12     10.92 o
   4  14   3        2.23       -8.14      8.03 o
  -3  15   3       22.40       16.99     11.91 o
  -2  15   3       46.99       53.51     13.14 o
  -1  15   3        1.33       -2.80     11.56 o
   0  15   3        0.91       11.44     11.34 o
   1  15   3       47.33       44.30     12.40 o
 -14   0   4       87.11      105.79      8.92 o
 -13   0   4       26.70       47.58      7.33 o
 -12   0   4       65.41       63.59      6.88 o
 -11   0   4      218.09      214.44     10.74 o
 -10   0   4      950.39      977.14     27.64 o
  -9   0   4       16.30       19.06      5.40 o
  -8   0   4     1838.78     1810.68     46.81 o
  -7   0   4      394.48      364.13     11.97 o
  -6   0   4        7.38       12.13      1.70 o
  -5   0   4    14153.31    14377.60    285.98 o
  -4   0   4     5112.98     5202.48    104.15 o
  -2   0   4    10091.61       -1.30      1.07 o
  -1   0   4    15499.06    15244.38    538.02 o
   0   0   4     4570.40     4461.19     89.39 o
   1   0   4     7844.36     7741.27    197.23 o
   2   0   4       14.27       18.23      3.27 o
   3   0   4       27.36       21.08      5.72 o
   4   0   4     3683.47     3957.32     61.31 o
   5   0   4      168.53      142.97      3.98 o
   6   0   4       21.39       29.19      4.32 o
   7   0   4      727.74      697.00     16.84 o
   8   0   4       82.12       85.90     11.24 o
   9   0   4      285.64      299.24     10.93 o
  10   0   4      305.56      328.57     12.39 o
  11   0   4        2.21       -0.16      6.92 o
 -14   1   4        0.06        0.98      5.25 o
 -13   1   4        7.00        3.15      4.79 o
 -12   1   4       29.95       32.48      5.05 o
 -11   1   4       10.14       11.38      4.77 o
 -10   1   4       28.27       31.45      4.46 o
  -9   1   4       25.90       22.09      3.85 o
  -8   1   4       16.26       22.70      3.95 o
  -7   1   4      161.17      150.37      4.42 o
  -6   1   4      225.92      258.15      6.07 o
  -5   1   4      495.69      616.38     10.64 o
  -4   1   4     1511.62     1582.55     28.36 o
  -2   1   4       41.44       54.39      6.02 o
  -1   1   4       48.10       65.09      3.90 o
   0   1   4      821.08      846.17     15.45 o
   1   1   4        6.79       12.86      2.21 o
   2   1   4        2.13        3.02      1.53 o
   3   1   4      742.58      790.77     12.15 o
   4   1   4       60.63       65.58      2.24 o
   5   1   4       38.32       47.45      1.70 o
   6   1   4       63.43       54.47      2.63 o
   7   1   4       15.31       13.51      3.37 o
   8   1   4        8.12        8.12      3.71 o
   9   1   4       24.80       33.99      4.33 o
  10   1   4       22.17       22.78      4.65 o
  11   1   4        7.48       11.28      5.49 o
 -13   2   4       40.66       41.10      7.45 o
 -12   2   4        1.73       -0.27      5.15 o
 -11   2   4      133.96      151.49      6.64 o
 -10   2   4      123.74      143.65      7.18 o
  -9   2   4      276.23      276.61      8.11 o
  -8   2   4     1500.02     1484.78     21.93 o
  -7   2   4     1205.98     1135.06     20.78 o
  -6   2   4      350.16      352.29      8.71 o
  -5   2   4     4279.21     4179.70     65.04 o
  -4   2   4     1330.28     1410.53     22.60 o
  -3   2   4       23.17       25.09      1.73 o
  -2   2   4     8545.05     8851.07    152.55 o
  -1   2   4      792.25      311.89     12.50 o
   0   2   4     1517.66     1649.18     29.07 o
   1   2   4     3139.23     3203.18     49.68 o
   2   2   4     2214.79     2445.99     48.36 o
   3   2   4      664.20      724.83     12.32 o
   4   2   4      937.19      897.80     14.81 o
   5   2   4      316.96      295.13      5.15 o
   6   2   4      315.00      329.71      6.35 o
   7   2   4      549.42      543.04      9.93 o
   8   2   4      184.73      173.24      5.48 o
   9   2   4       86.26       85.02      4.91 o
  10   2   4      121.57      132.37      7.62 o
  11   2   4        3.57       -5.29      7.19 o
 -13   3   4        0.08       -3.96      6.97 o
 -12   3   4       80.46       74.04      7.40 o
 -11   3   4       84.10       78.92      6.23 o
 -10   3   4      134.16      136.17      5.93 o
  -9   3   4      911.41      882.65     15.37 o
  -8   3   4      267.13      261.73      7.18 o
  -6   3   4     1337.08     1097.34     53.73 o
  -5   3   4      267.55      286.60      5.38 o
  -4   3   4      274.93      397.96      7.36 o
  -3   3   4     2794.01     3172.45     49.25 o
  -2   3   4     1178.47     1252.52     22.49 o
  -1   3   4     1477.69     1336.80     35.53 o
   0   3   4     1193.79     1154.05     17.02 o
   1   3   4      744.65      789.01     11.95 o
   2   3   4     5553.12     5604.45     73.39 o
   3   3   4      373.94      370.28      5.98 o
   4   3   4       13.73       13.94      2.33 o
   5   3   4      179.18      180.63      4.34 o
   6   3   4      304.56      312.83      6.87 o
   7   3   4       75.88       86.80      3.83 o
   8   3   4        1.82       -0.61      4.69 o
   9   3   4        3.82        4.27      5.26 o
  10   3   4       12.17       10.60      7.17 o
  11   3   4       19.05       24.80     14.33 o
 -13   4   4       44.34       55.79      7.92 o
 -12   4   4       48.24       48.78      7.16 o
 -11   4   4      463.02      420.34     16.63 o
 -10   4   4       94.45      126.91      8.63 o
  -9   4   4       47.52       61.70      4.48 o
  -8   4   4      654.38      627.75     11.50 o
  -7   4   4      267.67      281.79      7.32 o
  -6   4   4      782.51      795.07     12.33 o
  -5   4   4       96.28       73.48      5.48 o
  -4   4   4      519.72      501.35      8.15 o
  -3   4   4      206.28      199.82      4.62 o
  -2   4   4     2309.37     2358.45     36.87 o
  -1   4   4      794.48      825.06     12.46 o
   0   4   4      173.11      148.19      3.41 o
   1   4   4     1188.75     1264.28     17.19 o
   2   4   4     2505.12     2554.65     33.94 o
   3   4   4      402.50      425.96      7.52 o
   4   4   4     2339.99     2380.04     31.58 o
   5   4   4      121.90      108.17      2.95 o
   6   4   4       90.76       80.61      3.71 o
   7   4   4      330.64      325.18     10.59 o
   8   4   4        5.12        7.06      3.89 o
   9   4   4       10.33        5.10      6.73 o
  10   4   4       33.35       38.71      8.87 o
 -13   5   4        0.98      -12.82      7.19 o
 -12   5   4      221.48      209.45      9.90 o
 -11   5   4      241.10      241.24     10.26 o
 -10   5   4       86.71       82.77      5.30 o
  -9   5   4      577.83      579.67     14.52 o
  -8   5   4      165.17      136.20      6.31 o
  -7   5   4      992.02      958.27     14.59 o
  -6   5   4      591.97      555.37      9.12 o
  -5   5   4       19.47       25.79      2.80 o
  -4   5   4     2080.11     2038.05     29.41 o
  -3   5   4     3795.79     3722.34     57.76 o
  -2   5   4     1358.70     1358.20     18.41 o
  -1   5   4     2764.49     2753.02     40.49 o
   0   5   4     2604.79     2721.20     36.01 o
   1   5   4       10.60       15.02      2.76 o
   2   5   4     1265.33     1356.48     18.57 o
   3   5   4      672.59      629.81     10.28 o
   4   5   4      285.88      287.39      6.26 o
   5   5   4     1777.45     1782.37     28.72 o
   6   5   4       56.14       58.79      4.97 o
   7   5   4       21.45       21.13      4.68 o
   8   5   4      186.73      181.53     14.55 o
   9   5   4       15.51       21.12      7.06 o
  10   5   4        2.91        4.05     10.13 o
 -13   6   4        4.53        9.23     14.18 o
 -12   6   4        8.03       10.47      6.93 o
 -11   6   4      177.16      163.77     11.02 o
 -10   6   4       65.53       50.49      4.70 o
  -9   6   4      205.81      201.55     15.43 o
  -8   6   4      257.21      258.74     12.16 o
  -7   6   4        2.99        2.65      2.96 o
  -6   6   4       73.26       84.35      3.72 o
  -5   6   4      401.90      413.94      9.23 o
  -4   6   4      261.08      222.96      7.23 o
  -3   6   4       28.87       34.08      2.19 o
  -2   6   4      684.47      743.53     11.56 o
  -1   6   4       11.94       13.40      1.57 o
   0   6   4        1.87        2.38      1.61 o
   1   6   4      863.82      857.72     12.19 o
   2   6   4      213.40      225.96      4.75 o
   3   6   4      104.36       99.34      4.37 o
   4   6   4     1225.91     1194.11     19.88 o
   5   6   4      302.11      263.61      7.40 o
   6   6   4      218.54      181.10      6.60 o
   7   6   4       77.84       68.66      5.50 o
   8   6   4        3.16        2.61      5.10 o
   9   6   4        7.85        4.13      4.97 o
  10   6   4       12.11       17.49     10.00 o
 -12   7   4       38.56       37.48      7.56 o
 -11   7   4       21.34       15.19      4.83 o
 -10   7   4      168.63      163.27      8.01 o
  -9   7   4      424.16      433.63     12.68 o
  -8   7   4       25.54       30.30      4.73 o
  -7   7   4      448.42      448.68     10.24 o
  -6   7   4     1488.86     1512.51     27.55 o
  -5   7   4      177.51      183.23      6.00 o
  -4   7   4      346.52      353.82      8.42 o
  -3   7   4      982.76      916.97     14.15 o
  -2   7   4        0.30        0.64      1.81 o
  -1   7   4     2190.57     2170.37     27.08 o
   0   7   4     1215.67     1206.60     16.62 o
   1   7   4       28.25       26.67      2.70 o
   2   7   4     1274.61     1279.04     21.06 o
   3   7   4      812.08      831.48     14.53 o
   4   7   4        0.31        6.48      4.67 o
   5   7   4      261.37      254.15      6.86 o
   6   7   4       41.36       43.31      3.53 o
   7   7   4       90.89       84.96      6.82 o
   8   7   4       50.08       53.67      6.70 o
   9   7   4        3.23       -1.00      5.48 o
 -12   8   4        2.36       -2.07      6.13 o
 -11   8   4       11.55        7.39      5.10 o
 -10   8   4        7.03       13.84      4.93 o
  -9   8   4       71.51       54.03      5.18 o
  -8   8   4       65.16       69.11      6.87 o
  -7   8   4      147.27      138.50      5.52 o
  -6   8   4       29.58       35.93      3.70 o
  -5   8   4        8.12        7.57      3.22 o
  -4   8   4       20.83       26.14      3.24 o
  -3   8   4      293.37      291.56      6.82 o
  -2   8   4        1.93        3.46      2.13 o
  -1   8   4       15.97       10.11      3.27 o
   0   8   4       12.59        9.83      2.62 o
   1   8   4        0.35       -1.30      3.05 o
   2   8   4       12.54       10.95      2.94 o
   3   8   4      243.34      215.03     11.70 o
   4   8   4        1.00       -6.44      3.22 o
   5   8   4       92.95       84.11      4.39 o
   6   8   4       69.24       55.21      5.34 o
   7   8   4       13.44       19.70      5.33 o
   8   8   4       13.79        8.84      5.61 o
   9   8   4       13.52       14.52      6.03 o
 -11   9   4       17.80       10.97      7.03 o
 -10   9   4        7.89        8.95      6.32 o
  -9   9   4      162.03      163.88     12.74 o
  -8   9   4       13.45       15.13      3.72 o
  -7   9   4      123.79      131.32      4.99 o
  -6   9   4      823.09      811.65     25.48 o
  -5   9   4        0.80        1.85      3.44 o
  -4   9   4     1796.08     1795.57     32.50 o
  -3   9   4     2874.31     2885.81     45.47 o
  -2   9   4       18.80       23.60      5.04 o
  -1   9   4      432.99      405.89     11.11 o
   0   9   4      853.45      861.85     18.45 o
   1   9   4       40.44       34.96      3.70 o
   2   9   4      199.57      216.44      6.42 o
   3   9   4      184.05      186.45      5.65 o
   4   9   4       77.86       69.77      4.26 o
   5   9   4      118.87      130.19      5.26 o
   6   9   4      197.23      193.45      6.31 o
   7   9   4       35.84       37.83      5.76 o
   8   9   4       38.55       29.05      6.09 o
 -10  10   4        8.68        5.36      5.50 o
  -9  10   4       44.19       52.20      5.77 o
  -8  10   4       12.20       15.71      4.52 o
  -7  10   4       83.76       82.90      4.68 o
  -6  10   4      167.83      157.58      5.48 o
  -5  10   4       97.06      108.41      4.64 o
  -4  10   4       42.13       45.76      6.25 o
  -3  10   4        0.15       -6.16      5.23 o
  -2  10   4       20.95       30.38      5.78 o
  -1  10   4       54.88       44.13      8.37 o
   0  10   4       12.40       19.53      9.02 o
   1  10   4      169.59      184.91      7.38 o
   2  10   4        8.85        2.85      4.65 o
   3  10   4       66.47       75.23      4.46 o
   4  10   4        0.36        2.86      3.93 o
   5  10   4        6.78        9.75      4.13 o
   6  10   4       22.90       25.61      4.31 o
   7  10   4        5.41        2.71      5.64 o
   8  10   4        2.91        5.08      6.07 o
 -10  11   4       28.13       27.88      6.18 o
  -9  11   4       60.64       73.80      6.39 o
  -8  11   4       45.20       47.74      4.68 o
  -7  11   4      102.20       97.21      5.15 o
  -6  11   4      400.80      401.36     13.91 o
  -5  11   4      184.23      168.79      9.40 o
  -4  11   4      560.62      545.22     18.24 o
  -3  11   4       69.48       52.49      9.30 o
  -2  11   4        4.82       13.05      6.12 o
  -1  11   4      862.19      854.75     24.53 o
   0  11   4       77.50       81.84      7.40 o
   1  11   4        8.62        7.82      8.48 o
   2  11   4      220.25      213.09     10.43 o
   3  11   4       53.75       54.05      7.21 o
   4  11   4       22.90       30.16      4.43 o
   5  11   4       53.74       64.33      5.04 o
   6  11   4        4.38        6.83      4.40 o
   7  11   4       12.66        3.49      6.55 o
  -9  12   4        5.45       -1.63      5.34 o
  -8  12   4        0.54       11.04      5.68 o
  -7  12   4       73.59       85.27      8.22 o
  -6  12   4        3.89       -1.18      6.92 o
  -5  12   4       44.15       58.93      8.20 o
  -4  12   4       33.91       29.02      9.59 o
  -3  12   4       26.20       22.50      9.38 o
  -2  12   4       14.18       10.94      6.65 o
  -1  12   4       16.05       18.48      6.80 o
   0  12   4        2.27       -4.54      8.86 o
   1  12   4       73.62       56.73     10.22 o
   2  12   4        3.31       26.78      9.74 o
   3  12   4       21.31       22.75      7.35 o
   4  12   4       54.61       52.14      7.70 o
   5  12   4        3.24       -1.75      6.80 o
   6  12   4        5.90       -3.07      4.63 o
  -7  13   4        1.30       -7.10      7.39 o
  -6  13   4       72.35       57.50     12.86 o
  -5  13   4       35.85       39.53     10.81 o
  -4  13   4       45.35       37.40     10.61 o
  -3  13   4       11.29        3.33      9.78 o
  -2  13   4        2.84       -0.06      9.98 o
  -1  13   4       27.74       28.63      7.47 o
   0  13   4       41.76       32.37     10.49 o
   1  13   4        8.33        1.08      9.74 o
   2  13   4        7.17       16.41     10.34 o
   3  13   4       26.86       25.90      7.91 o
   4  13   4       16.07       21.92     13.85 o
   5  13   4        0.45        7.32      7.40 o
  -6  14   4       19.78       14.36      8.48 o
  -5  14   4       14.89       19.83     11.45 o
  -4  14   4       17.60       12.37     10.95 o
  -3  14   4        1.68       -1.13     10.64 o
  -2  14   4       59.97       69.91     12.72 o
  -1  14   4        5.14        1.09      7.87 o
   0  14   4        2.99        0.22     10.60 o
   1  14   4       44.38       45.76     11.58 o
   2  14   4       21.15       35.58     11.25 o
   3  14   4       25.38       42.39     11.58 o
  -2  15   4        0.08        5.74     11.85 o
  -1  15   4        6.77       -2.48     11.68 o
   0  15   4       37.99       24.83     11.86 o
 -14   1   5       36.92       46.95      5.64 o
 -13   1   5      181.33      187.22      7.35 o
 -12   1   5        0.14       -8.69      5.22 o
 -11   1   5      276.73      259.12      9.08 o
 -10   1   5      859.70      852.46     17.55 o
  -9   1   5       10.69       19.97      3.86 o
  -8   1   5     1438.04     1395.60     20.73 o
  -7   1   5     2579.58     2551.78     33.84 o
  -6   1   5        5.93       11.08      2.25 o
  -5   1   5     4026.63     4125.70     74.90 o
  -4   1   5     2068.43     1962.45     31.07 o
  -3   1   5      385.54      384.91      7.56 o
  -2   1   5     4782.63     4723.15     80.96 o
  -1   1   5     5962.14     6318.59    109.44 o
   0   1   5     1529.31     1649.28     26.42 o
   1   1   5     4682.91     4852.95     75.58 o
   2   1   5     2245.66     2235.67     32.36 o
   3   1   5      199.30      195.03      5.37 o
   4   1   5     4297.87     4256.35     66.74 o
   5   1   5      281.94      271.45      4.95 o
   6   1   5      384.57      389.92      8.51 o
   7   1   5      303.10      308.33      7.40 o
   8   1   5       56.21       53.36      4.41 o
   9   1   5       45.76       42.84      5.20 o
  10   1   5        5.32        3.56      5.31 o
 -14   2   5        2.08      -13.63     13.33 o
 -13   2   5        6.54       -2.20      5.22 o
 -12   2   5      103.03      111.36      6.68 o
 -11   2   5       23.87       25.97      4.98 o
 -10   2   5       55.69       53.07      4.80 o
  -9   2   5        2.52        5.80      3.43 o
  -8   2   5       24.32       27.08      2.76 o
  -7   2   5       40.67       38.68      2.58 o
  -6   2   5      492.90      513.64     11.56 o
  -5   2   5        4.81        0.70      0.97 o
  -4   2   5      474.74      559.71      9.14 o
  -3   2   5     2236.70     2398.35     34.61 o
  -2   2   5     3296.98     3556.86     55.79 o
  -1   2   5     1174.80     1282.37     20.85 o
   0   2   5       57.85       61.23      2.56 o
   1   2   5      689.93      735.35     12.47 o
   2   2   5       71.08       62.22      2.76 o
   4   2   5       12.11        9.72      2.22 o
   5   2   5       11.57        5.73      2.17 o
   6   2   5       86.06       93.57      3.84 o
   7   2   5       32.62       37.15      3.85 o
   8   2   5       43.91       48.36      4.91 o
   9   2   5        1.64       -3.07      5.36 o
  10   2   5        3.67        6.67      5.99 o
 -13   3   5       55.72       56.78      7.79 o
 -12   3   5       14.68        6.85      6.35 o
 -11   3   5      146.68      134.81      7.72 o
 -10   3   5      309.82      295.75     12.51 o
  -9   3   5      238.84      247.87      6.62 o
  -8   3   5     1093.56     1059.45     17.95 o
  -6   3   5        3.53        1.29      1.72 o
  -5   3   5     3265.69     3376.35     48.31 o
  -4   3   5     6518.09     6963.49    101.68 o
  -3   3   5       67.82       95.42      2.89 o
  -2   3   5     4220.27     4600.15     60.29 o
  -1   3   5     1372.79     1426.31     19.35 o
   0   3   5        2.19        7.28      1.72 o
   1   3   5     4571.28     4730.98     67.19 o
   2   3   5      856.80      845.35     13.05 o
   4   3   5      603.37      599.55     10.94 o
   5   3   5      706.65      706.79     12.60 o
   6   3   5       45.30       44.61      3.60 o
   7   3   5      238.03      221.85      6.10 o
   8   3   5        9.19        7.18      5.07 o
   9   3   5       14.07       14.78      6.96 o
  10   3   5       49.10       42.34      7.90 o
 -13   4   5        0.59       -1.26      7.13 o
 -12   4   5       35.54       45.90      8.80 o
 -11   4   5       40.88       39.30      7.97 o
 -10   4   5      278.51      247.10      7.80 o
  -9   4   5      369.59      351.58      8.03 o
  -8   4   5       31.18       38.55      3.12 o
  -7   4   5      108.96      103.65      3.03 o
  -6   4   5     1105.95     1099.30     18.35 o
  -5   4   5      274.24      284.10      5.73 o
  -4   4   5      106.65       87.72      2.87 o
  -3   4   5     4386.64     4482.51     63.80 o
  -2   4   5       39.28       36.11      1.95 o
  -1   4   5     1366.77     1320.91     18.04 o
   0   4   5     1624.07     1553.91     22.84 o
   1   4   5       42.54       43.59      2.15 o
   2   4   5      341.54      340.93      5.93 o
   3   4   5      144.94      130.10      8.93 o
   4   4   5        6.83        0.96      2.28 o
   5   4   5      328.11      336.70      6.38 o
   6   4   5      216.65      224.53      8.52 o
   7   4   5       27.32       21.65      4.07 o
   8   4   5       60.80       67.92      4.85 o
   9   4   5        5.52        7.68      7.00 o
  10   4   5        0.74        0.70      7.65 o
 -13   5   5        3.91        4.00      7.36 o
 -12   5   5       38.26       17.52      6.76 o
 -11   5   5       12.92       12.82      4.31 o
 -10   5   5       84.99      103.39      6.12 o
  -9   5   5       62.37       43.72      4.68 o
  -8   5   5      768.25      741.86     13.18 o
  -7   5   5      668.81      659.27     13.56 o
  -6   5   5       49.03       43.29      2.86 o
  -5   5   5      928.81      856.85     13.31 o
  -4   5   5      898.38      911.61     14.01 o
  -3   5   5       74.38       53.18      2.14 o
  -2   5   5     3615.57     3931.64     48.32 o
  -1   5   5     1088.30     1048.75     13.67 o
   0   5   5      199.03      207.06      4.19 o
   1   5   5      780.30      761.26     12.05 o
   2   5   5       21.65       21.65      2.39 o
   3   5   5       95.00       83.89      3.27 o
   4   5   5       76.56       75.53      3.36 o
   5   5   5       17.64       11.23      3.06 o
   6   5   5        2.50        7.12      4.44 o
   7   5   5      203.17      184.79      7.26 o
   8   5   5        6.89       11.13      5.70 o
   9   5   5        7.19       -3.14      7.11 o
  10   5   5       13.98       11.86     10.09 o
 -13   6   5       30.34       22.90     14.91 o
 -12   6   5       84.58       64.33      7.74 o
 -11   6   5      233.02      224.14      8.90 o
 -10   6   5       12.89        3.97      4.75 o
  -9   6   5      572.93      545.65     14.35 o
  -8   6   5      136.57      162.16      7.07 o
  -7   6   5      146.64      136.39      4.42 o
  -6   6   5      622.59      588.00     10.90 o
  -5   6   5     1201.75     1209.73     20.02 o
  -4   6   5     1736.59     1723.43     25.33 o
  -3   6   5     1358.27     1279.98     17.72 o
  -2   6   5      400.80      390.06      6.15 o
  -1   6   5     1627.30     1663.23     21.08 o
   0   6   5      856.99      842.75     12.17 o
   1   6   5       16.39       12.25      2.10 o
   2   6   5      541.90      520.26      9.95 o
   3   6   5      450.09      466.69      9.38 o
   4   6   5      206.26      194.15      5.94 o
   5   6   5      123.08      130.70      4.90 o
   6   6   5      266.50      287.85     15.39 o
   7   6   5        0.03       -6.48      4.97 o
   8   6   5       70.58       74.04     10.45 o
   9   6   5       50.38       58.70      6.74 o
 -12   7   5        0.70        0.80      4.68 o
 -11   7   5       41.24       37.44      5.27 o
 -10   7   5        7.49        8.32      5.19 o
  -9   7   5       59.18       61.56      5.81 o
  -8   7   5       40.33       45.26      4.13 o
  -7   7   5        7.45        3.79      3.34 o
  -6   7   5      411.38      391.92      9.39 o
  -5   7   5       53.12       60.06      3.32 o
  -4   7   5       50.06       56.95      3.16 o
  -3   7   5      222.14      195.88      5.11 o
  -2   7   5      422.39      424.19      7.06 o
  -1   7   5      679.77      672.04     10.84 o
   0   7   5      266.80      292.66      6.18 o
   1   7   5       67.93       66.65      3.85 o
   2   7   5       72.84       65.41      4.94 o
   3   7   5        0.05       -0.80      3.09 o
   4   7   5        2.22        5.71      3.31 o
   5   7   5       40.81       39.77      5.02 o
   6   7   5        6.75       -3.05      3.25 o
   7   7   5       16.54       16.59      5.46 o
   8   7   5       20.38       21.08      5.85 o
   9   7   5        4.82        4.20      6.37 o
 -12   8   5      125.63      125.45      8.70 o
 -11   8   5       49.28       56.19      5.81 o
 -10   8   5       21.62       18.50      5.23 o
  -9   8   5      403.36      401.53     15.14 o
  -8   8   5      186.06      179.24      6.46 o
  -7   8   5      185.20      180.09      9.39 o
  -6   8   5      822.22      815.72     16.32 o
  -5   8   5       14.50       18.88      3.48 o
  -4   8   5        9.87        9.01      3.18 o
  -3   8   5     1285.10     1319.51     19.93 o
  -2   8   5        2.24        1.63      2.29 o
  -1   8   5      179.81      164.12      6.62 o
   0   8   5      946.80      987.03     16.86 o
   1   8   5       13.43       17.76      3.45 o
   2   8   5      281.02      291.70      8.29 o
   3   8   5      646.11      608.47     11.67 o
   4   8   5       88.04       82.05      4.40 o
   5   8   5      146.43      136.89      5.26 o
   6   8   5      288.01      293.78      7.91 o
   7   8   5       32.23       25.77      5.73 o
   8   8   5       21.26       11.54      6.08 o
 -11   9   5        0.87       -2.13      5.44 o
 -10   9   5        0.54        5.80      5.15 o
  -9   9   5       62.77       74.81      5.65 o
  -8   9   5       18.60        7.04      4.16 o
  -7   9   5       79.66       73.08      4.80 o
  -6   9   5        4.97        1.65      3.73 o
  -5   9   5       37.25       28.98      3.91 o
  -4   9   5       82.77       85.83      4.48 o
  -3   9   5      311.84      286.61      8.78 o
  -2   9   5       10.07       16.22      5.65 o
  -1   9   5        5.05        3.35      3.88 o
   0   9   5        4.47        4.94      3.58 o
   1   9   5       10.72       13.44      3.80 o
   2   9   5        1.27       -3.02      3.75 o
   3   9   5       13.52       12.95      3.72 o
   4   9   5        3.77        1.73      3.81 o
   5   9   5       19.30        5.85      4.05 o
   6   9   5       54.53       57.82      4.51 o
   7   9   5       10.39        7.01      5.69 o
   8   9   5        0.63       -1.89      8.86 o
 -10  10   5       62.98       63.48      6.24 o
  -9  10   5      245.68      254.58      7.48 o
  -8  10   5       26.25       22.01      4.26 o
  -7  10   5      170.65      173.50      6.58 o
  -6  10   5      134.30      134.83      5.87 o
  -5  10   5       16.12       18.91      4.81 o
  -4  10   5      215.93      198.35     10.19 o
  -3  10   5       60.57       45.72      8.79 o
  -2  10   5       38.53       26.20      5.89 o
  -1  10   5      190.99      201.74     17.77 o
   0  10   5      376.73      337.47     18.28 o
   1  10   5      120.68      113.13      6.32 o
   2  10   5       61.05       74.14      5.02 o
   3  10   5      319.80      325.54      9.76 o
   4  10   5        1.21       -0.15      4.06 o
   5  10   5       54.00       60.77      4.88 o
   6  10   5       51.48       51.70      4.84 o
   7  10   5        7.83       12.08      6.08 o
 -10  11   5        4.32        3.65      5.91 o
  -9  11   5       12.45        7.35      4.50 o
  -8  11   5        1.13       -4.42      4.27 o
  -7  11   5       70.23       60.36      6.21 o
  -6  11   5       64.55       58.94      5.97 o
  -5  11   5      272.93      263.89     12.23 o
  -4  11   5       64.98       55.03      9.83 o
  -3  11   5       68.29       54.40      9.66 o
  -2  11   5        2.71        4.90     10.16 o
  -1  11   5      212.14      217.68     24.31 o
   0  11   5        1.68       -3.27      8.20 o
   1  11   5       21.86       20.00      8.75 o
   2  11   5       34.67       34.13      7.23 o
   3  11   5       80.40       78.47      7.35 o
   4  11   5       63.15       71.41      7.25 o
   5  11   5       19.91       21.42      4.73 o
   6  11   5        1.32        0.94      4.45 o
  -9  12   5       22.94       25.11      6.13 o
  -8  12   5        1.39       -5.87      5.69 o
  -7  12   5      131.92      156.00      9.80 o
  -6  12   5       61.32       60.93     17.53 o
  -5  12   5       64.94       62.07     11.04 o
  -4  12   5      181.90      162.87     13.63 o
  -3  12   5       12.53        4.69      9.27 o
  -2  12   5       33.63       38.36     14.09 o
  -1  12   5       18.34       10.70      6.80 o
   0  12   5       48.55       40.01     10.24 o
   1  12   5       32.73       36.42     10.15 o
   2  12   5       72.73       56.21     10.59 o
   3  12   5       69.94       62.00      8.18 o
   4  12   5       54.27       65.41      9.33 o
   5  12   5       28.54       17.73      6.31 o
  -7  13   5       70.72       77.92     16.19 o
  -6  13   5        3.80        7.91      7.86 o
  -5  13   5       13.60       22.60     10.82 o
  -4  13   5        9.62       13.82     10.86 o
  -3  13   5        0.99       -1.45     10.20 o
  -2  13   5      119.63       92.77     12.34 o
  -1  13   5       58.87       57.42     11.55 o
   0  13   5       28.70       20.69     10.28 o
   1  13   5      212.74      214.08     15.75 o
   2  13   5       14.18       24.40     10.65 o
   3  13   5       38.23       43.94      8.41 o
   4  13   5        9.92       11.82      7.84 o
  -5  14   5        1.16       16.67     11.39 o
  -4  14   5       42.49       33.51     11.78 o
  -3  14   5       29.64       12.15     11.52 o
  -2  14   5       19.57        7.64     11.38 o
  -1  14   5        3.35        1.58     10.81 o
   0  14   5       50.47       43.97     11.66 o
   1  14   5       13.10       18.04     11.13 o
   2  14   5       34.91       28.87     11.66 o
 -14   0   6       23.62       -1.86      9.39 o
 -13   0   6      290.00      289.05     14.68 o
 -12   0   6        1.09       12.76      7.64 o
 -11   0   6       40.18       44.28      7.52 o
 -10   0   6      891.64      843.84     24.78 o
  -9   0   6       19.55       21.35      2.90 o
  -8   0   6     1291.79     1270.79     27.11 o
  -7   0   6     3103.12     3212.38     81.14 o
  -6   0   6        4.33        6.48      3.04 o
  -5   0   6     3649.49     3441.21     81.56 o
  -4   0   6     3844.78     3751.92     76.07 o
  -3   0   6       37.73       38.98      4.03 o
  -2   0   6      846.51      787.33     25.32 o
  -1   0   6     1652.51     1605.98     41.78 o
   0   0   6      950.01     1161.95     24.83 o
   1   0   6     3486.78     3596.11     91.85 o
   2   0   6     1202.33     1200.45     52.03 o
   3   0   6       43.10       32.34      8.60 o
   4   0   6       79.67       68.30      5.61 o
   5   0   6      229.05      247.54      8.30 o
   6   0   6       18.80       20.58      3.55 o
   7   0   6      122.33      122.86      8.65 o
   8   0   6      144.54      120.59     19.39 o
   9   0   6        1.68       13.19      8.09 o
  10   0   6       96.67       90.21     10.26 o
 -14   1   6        0.70       -1.83      6.55 o
 -13   1   6        1.84        0.06      5.96 o
 -12   1   6        5.71        4.69      5.33 o
 -11   1   6       33.67       34.30      5.24 o
 -10   1   6        3.28        1.15      4.31 o
  -9   1   6      305.51      286.23      7.02 o
  -8   1   6      969.02      968.82     13.80 o
  -7   1   6       42.72       47.70      3.07 o
  -6   1   6       18.04       14.79      2.04 o
  -5   1   6      155.05      139.71      4.12 o
  -4   1   6      155.77      150.32      7.11 o
  -3   1   6       45.70       43.66      3.23 o
  -2   1   6       38.60       45.60      2.89 o
  -1   1   6     2503.14     2661.89     41.96 o
   0   1   6       11.08        4.43      1.93 o
   1   1   6      778.81      799.16     12.65 o
   2   1   6      500.09      550.19      9.42 o
   3   1   6       45.28       46.98      3.28 o
   4   1   6       29.24       30.84      2.77 o
   5   1   6       19.66       18.96      2.71 o
   6   1   6      145.91      146.46      4.31 o
   7   1   6        3.70        3.63      4.68 o
   8   1   6        5.30        8.05      6.41 o
   9   1   6        1.79       -4.18      5.63 o
  10   1   6        1.52       13.69      7.37 o
 -14   2   6       17.68       17.08      7.82 o
 -13   2   6      152.35      175.44     10.76 o
 -12   2   6       22.91       23.61      5.67 o
 -11   2   6      522.12      481.83     12.29 o
 -10   2   6      372.04      400.29      8.76 o
  -9   2   6      229.61      249.75      6.76 o
  -8   2   6     1563.24     1558.01     21.31 o
  -7   2   6     2551.70     2281.49     67.22 o
  -6   2   6        9.65        8.02      3.60 o
  -5   2   6     2274.33     2176.11     34.77 o
  -4   2   6     3492.89     3440.86     49.43 o
  -3   2   6       48.10       76.80      3.89 o
  -2   2   6      929.27      784.72     11.47 o
  -1   2   6     4710.85     4847.48     63.71 o
   0   2   6      323.99      335.09      7.08 o
   1   2   6     2772.09     2695.81     38.82 o
   2   2   6     1057.57     1006.05     22.46 o
   3   2   6       68.25       76.08      4.13 o
   4   2   6      813.97      817.26     13.14 o
   5   2   6      454.30      450.25      7.57 o
   6   2   6        0.15        2.47      3.21 o
   7   2   6       83.03       81.96      3.92 o
   8   2   6      134.18      152.22      6.39 o
   9   2   6        2.16       -7.88      5.71 o
  10   2   6       33.08       36.81      8.49 o
 -14   3   6        3.63       13.69     14.33 o
 -13   3   6        9.17       11.45      9.08 o
 -12   3   6       15.30       21.85      6.65 o
 -11   3   6      200.39      189.87      9.78 o
 -10   3   6      468.80      481.36     10.05 o
  -9   3   6      146.85      160.41      9.19 o
  -8   3   6      351.05      329.67      6.82 o
  -7   3   6      134.74      145.89      4.32 o
  -6   3   6      915.79      875.29     16.99 o
  -5   3   6      451.83      404.28      9.84 o
  -4   3   6      345.57      313.03      6.31 o
  -3   3   6     2832.93     2938.17     42.36 o
  -2   3   6      158.32      159.70      4.01 o
  -1   3   6       45.40       68.20      2.58 o
   0   3   6      855.08      867.33     13.54 o
   1   3   6        8.51        4.96      2.15 o
   2   3   6      145.53      126.06      4.18 o
   3   3   6      291.97      290.79     26.32 o
   4   3   6       33.38       34.79      2.58 o
   5   3   6       39.14       38.48      2.92 o
   6   3   6      195.50      189.65      8.24 o
   7   3   6       40.20       43.45      5.01 o
   8   3   6       82.18       83.44      6.36 o
   9   3   6        5.83       15.83      7.48 o
 -13   4   6      123.41      104.34     25.26 o
 -12   4   6       16.25       15.61      8.38 o
 -11   4   6      293.30      288.46     12.04 o
 -10   4   6      252.72      275.12      8.54 o
  -9   4   6        9.05       16.01      3.32 o
  -8   4   6      201.69      228.52      5.78 o
  -7   4   6     1114.28     1107.83     17.04 o
  -6   4   6        0.37       -0.87      3.59 o
  -5   4   6     1464.42     1548.90     23.03 o
  -4   4   6       28.14       20.96      3.36 o
  -3   4   6      594.35      598.27      9.24 o
  -2   4   6     2634.97     2766.87     34.40 o
  -1   4   6     1648.64     1581.99     21.60 o
   0   4   6        2.88        8.00      2.60 o
   1   4   6      994.33     1023.67     15.77 o
   2   4   6     1237.59     1256.87     17.52 o
   3   4   6        1.51        2.34      2.23 o
   4   4   6      312.06      292.09      7.19 o
   5   4   6      155.48      151.63      4.29 o
   6   4   6       14.02       13.19      4.04 o
   7   4   6      177.90      157.67     10.16 o
   8   4   6       37.54       41.34      4.72 o
   9   4   6        1.80       -9.33      7.37 o
 -13   5   6        1.66        1.88      7.65 o
 -12   5   6        2.01       -7.57      8.24 o
 -11   5   6      221.36      221.47     11.29 o
 -10   5   6        0.01        0.77      5.95 o
  -9   5   6      654.91      636.93     17.24 o
  -8   5   6      391.53      394.94      8.66 o
  -7   5   6       93.53       82.89      4.11 o
  -6   5   6     1335.97     1274.79     19.32 o
  -5   5   6      348.34      306.69      6.41 o
  -4   5   6       10.39       18.74      2.36 o
  -3   5   6      246.51      215.40      5.36 o
  -2   5   6     1485.61     1557.17     18.77 o
  -1   5   6     1451.55     1323.97     16.15 o
   0   5   6     2272.76     2171.66     29.26 o
   1   5   6       24.10       30.56      2.43 o
   2   5   6       83.53       85.03      3.44 o
   3   5   6     1279.14     1270.10     19.35 o
   4   5   6      120.80      122.14      4.33 o
   5   5   6       70.91       78.60      4.15 o
   6   5   6      105.21      105.63      6.07 o
   7   5   6        0.25        0.56      5.11 o
   8   5   6       27.60       36.68      5.31 o
   9   5   6       20.91       14.88      7.82 o
 -13   6   6       40.18       33.77     14.75 o
 -12   6   6       14.94       11.18      5.04 o
 -11   6   6        3.15       -1.64      5.64 o
 -10   6   6       84.69       81.43      8.06 o
  -9   6   6       16.01       13.50      4.99 o
  -8   6   6       73.45       87.43      4.65 o
  -7   6   6       95.69      101.02      5.43 o
  -6   6   6        9.28       11.09      2.91 o
  -5   6   6      219.83      219.87      5.54 o
  -4   6   6      319.96      343.42      6.39 o
  -3   6   6       96.85      108.11      4.51 o
  -2   6   6        9.56        7.47      1.89 o
  -1   6   6      125.70      128.40      3.53 o
   0   6   6      256.94      258.30      5.48 o
   1   6   6       98.95       79.04      3.35 o
   2   6   6       86.85       84.00      4.68 o
   3   6   6      107.84       99.85      4.73 o
   4   6   6       19.09       16.10      3.57 o
   5   6   6      198.84      165.92      5.66 o
   6   6   6      102.93       90.94      6.06 o
   7   6   6       13.21        9.85      6.13 o
   8   6   6       11.22       13.90      5.72 o
   9   6   6        1.07        6.89      5.34 o
 -12   7   6       37.14       41.32      5.74 o
 -11   7   6      209.50      204.18     12.80 o
 -10   7   6       11.38        9.09      5.43 o
  -9   7   6      294.38      290.20      8.50 o
  -8   7   6      252.79      239.15      8.02 o
  -7   7   6       97.60       96.50      4.89 o
  -6   7   6      546.77      549.13     12.07 o
  -5   7   6      961.56      938.85     16.33 o
  -4   7   6      178.45      196.02      5.92 o
  -3   7   6     2264.69     2236.42     30.24 o
  -2   7   6     2723.87     2577.34     34.54 o
  -1   7   6      242.85      249.53      5.47 o
   0   7   6     1354.16     1412.28     21.20 o
   1   7   6      257.44      261.00      7.76 o
   2   7   6      191.58      175.44      6.12 o
   3   7   6      485.81      539.32     12.06 o
   4   7   6        3.35        7.29      3.98 o
   5   7   6      516.60      501.50     10.57 o
   6   7   6      225.42      219.81      6.45 o
   7   7   6        1.61        8.35      5.72 o
   8   7   6       72.39       76.36      6.86 o
 -12   8   6       33.30       23.03      7.27 o
 -11   8   6        2.89       11.66      6.18 o
 -10   8   6       31.15       32.43      6.05 o
  -9   8   6        2.86       -1.87      4.04 o
  -8   8   6       78.93       70.50      4.94 o
  -7   8   6        6.88       19.81      4.03 o
  -6   8   6        0.80        4.20      3.70 o
  -5   8   6      162.73      181.94      6.23 o
  -4   8   6        1.22        1.25      2.96 o
  -3   8   6      222.88      220.07      5.86 o
  -2   8   6      144.12      153.85      7.93 o
  -1   8   6      115.29      113.19      4.83 o
   0   8   6       45.37       43.14      3.97 o
   1   8   6       47.27       53.55      4.24 o
   2   8   6       10.16        9.90      3.94 o
   3   8   6       30.42       33.72      5.19 o
   4   8   6       42.98       36.25      4.57 o
   5   8   6      122.01       95.28      4.96 o
   6   8   6        6.30       13.11      3.86 o
   7   8   6       23.32       22.59      6.04 o
   8   8   6       17.07       20.56      7.35 o
 -11   9   6        7.58        6.45      5.59 o
 -10   9   6        4.71        3.04      6.05 o
  -9   9   6      236.05      229.19     10.86 o
  -8   9   6       77.23       88.27      5.42 o
  -7   9   6       24.33       21.70      4.82 o
  -6   9   6      420.29      453.35     11.07 o
  -5   9   6      532.73      511.97     11.83 o
  -4   9   6       98.38       97.85      4.89 o
  -3   9   6     1410.87     1348.91     28.84 o
  -2   9   6       27.27       26.05      4.53 o
  -1   9   6      118.19      121.23      7.09 o
   0   9   6      476.18      468.04     11.10 o
   1   9   6      219.24      206.39      8.26 o
   2   9   6      205.80      199.08      7.44 o
   3   9   6      264.57      267.34      8.89 o
   4   9   6       76.00       72.77      5.35 o
   5   9   6       18.52       14.82      4.69 o
   6   9   6       69.43       76.99      7.05 o
   7   9   6       18.15       22.34      6.26 o
 -10  10   6       40.47       44.55      6.08 o
  -9  10   6       15.48       14.79      4.47 o
  -8  10   6       23.85       29.48      4.94 o
  -7  10   6        1.02       -5.27      4.44 o
  -6  10   6       76.28       70.77      5.18 o
  -5  10   6       22.50       20.29      5.11 o
  -4  10   6       82.48       80.20      7.43 o
  -3  10   6      210.26      200.93     13.78 o
  -2  10   6        1.27        3.74      5.76 o
  -1  10   6       61.90       54.97      6.83 o
   0  10   6        0.56        4.88      5.84 o
   1  10   6        1.07        3.37      5.01 o
   2  10   6       73.23       77.18      5.39 o
   3  10   6       59.38       63.20      5.44 o
   4  10   6       11.39       14.23      4.91 o
   5  10   6        2.35        9.41      5.02 o
   6  10   6       40.90       47.82      6.19 o
 -10  11   6       18.41       20.37      6.19 o
  -9  11   6       14.45        7.60      4.71 o
  -8  11   6       47.18       56.76      7.65 o
  -7  11   6       27.30       37.95      6.09 o
  -6  11   6       38.00       39.62      7.50 o
  -5  11   6      122.42      120.83      8.93 o
  -4  11   6       73.53       74.67     10.69 o
  -3  11   6      474.47      489.01     23.85 o
  -2  11   6       79.73       85.79      7.95 o
  -1  11   6       18.02       21.69      6.63 o
   0  11   6      108.65       87.08     10.95 o
   1  11   6       48.84       63.67     10.21 o
   2  11   6        8.22        3.86      5.65 o
   3  11   6       53.39       52.19      6.48 o
   4  11   6        9.24       19.25      6.76 o
   5  11   6       48.32       53.27      5.81 o
  -8  12   6        0.79       -1.54      7.27 o
  -7  12   6       20.98       25.22      7.68 o
  -6  12   6      125.00      133.97      9.95 o
  -5  12   6      140.43      134.06     13.18 o
  -4  12   6       81.47       84.42     11.75 o
  -3  12   6       10.50       10.56      9.86 o
  -2  12   6       85.40       78.76     10.59 o
  -1  12   6       27.55       40.12     10.39 o
   0  12   6        0.77        5.95      9.36 o
   1  12   6       37.72       36.71     10.53 o
   2  12   6        6.70        7.08      7.48 o
   3  12   6       11.37       14.83      8.88 o
   4  12   6       58.23       71.32     11.57 o
  -7  13   6        0.34       13.26      8.01 o
  -6  13   6       19.11       25.35      8.38 o
  -5  13   6       31.92       28.34     11.20 o
  -4  13   6       14.55       21.20     11.15 o
  -3  13   6       19.18       10.89     10.85 o
  -2  13   6        2.97        4.85      7.50 o
  -1  13   6       19.49       21.48     10.90 o
   0  13   6      108.16       89.25     12.66 o
   1  13   6       15.00       47.55     11.53 o
   2  13   6       11.71        4.24     10.38 o
   3  13   6       68.32       77.58      9.23 o
  -5  14   6       28.18       27.61     12.00 o
  -4  14   6       21.87       17.79     11.83 o
  -3  14   6        9.20        2.18     11.71 o
  -2  14   6       22.70       30.13     12.44 o
  -1  14   6        1.82       -6.83     11.07 o
   0  14   6        2.87        7.43     10.98 o
   1  14   6        5.38        0.71     10.71 o
 -14   1   7       11.48        9.80      6.87 o
 -13   1   7      218.73      234.34      9.28 o
 -12   1   7       89.92       84.98      6.59 o
 -11   1   7      156.41      163.43      7.28 o
 -10   1   7      456.90      437.07      9.55 o
  -9   1   7       71.03       72.26      3.30 o
  -8   1   7      108.86      111.90      3.85 o
  -7   1   7     1388.52     1390.18     23.27 o
  -6   1   7     1895.12     1814.51     29.41 o
  -5   1   7      963.50      937.60     16.20 o
  -4   1   7     3718.28     3965.65     62.45 o
  -3   1   7     1217.70     1183.52     16.78 o
  -2   1   7     1923.18     1996.62     27.03 o
  -1   1   7     4972.27     5012.13     66.03 o
   0   1   7      517.97      537.13     10.35 o
   1   1   7     1715.36     1829.67     32.34 o
   2   1   7     2091.43     2151.77     31.64 o
   3   1   7      106.62      101.42      5.34 o
   4   1   7      692.73      696.75     11.74 o
   5   1   7      426.45      418.34      8.53 o
   6   1   7       15.99       13.48      2.84 o
   7   1   7       59.37       49.31      5.66 o
   8   1   7       65.05       64.39      6.34 o
   9   1   7        0.60        0.86      7.17 o
 -14   2   7       20.23       17.58     10.07 o
 -13   2   7        7.74        5.02      6.20 o
 -12   2   7       10.16       16.77      5.76 o
 -11   2   7      121.08      116.73      6.58 o
 -10   2   7      157.52      141.61      5.42 o
  -9   2   7       63.89       73.62      3.37 o
  -8   2   7      208.67      205.19      5.55 o
  -7   2   7      160.69      156.06      5.49 o
  -6   2   7      206.80      177.25      7.17 o
  -5   2   7      531.17      489.81      9.87 o
  -4   2   7       23.49       34.98      3.79 o
  -3   2   7       13.46       40.68      2.56 o
  -2   2   7     1452.42     1484.84     19.24 o
  -1   2   7      284.11      313.05      6.06 o
   0   2   7      242.32      206.54      5.75 o
   1   2   7       35.26       29.79      5.60 o
   2   2   7       52.71       51.78      3.43 o
   3   2   7       51.76       54.28      3.33 o
   4   2   7       30.32       33.24      3.20 o
   5   2   7      148.60      133.97      4.59 o
   6   2   7       26.43       27.61      3.22 o
   7   2   7        1.60       -1.36      3.58 o
   8   2   7       45.83       46.20      7.04 o
   9   2   7        0.39       10.88      7.28 o
 -14   3   7       14.31        7.31     14.90 o
 -13   3   7      123.17      126.19     20.99 o
 -12   3   7       38.85       39.97      7.19 o
 -11   3   7      144.04      150.22      5.69 o
 -10   3   7      100.97      104.16      4.70 o
  -9   3   7      162.86      181.74      5.16 o
  -8   3   7      386.47      381.64      7.79 o
  -7   3   7     1967.07     1900.63     28.20 o
  -6   3   7      356.70      360.47      8.17 o
  -5   3   7      626.23      614.62     10.60 o
  -4   3   7     3501.22     3447.76     49.74 o
  -3   3   7       13.07       19.72      2.35 o
  -2   3   7      941.19      916.97     12.49 o
  -1   3   7      965.78      979.28     14.14 o
   0   3   7      149.47      148.49      3.93 o
   1   3   7      477.32      465.81      9.32 o
   2   3   7     2231.72     2209.03     35.01 o
   3   3   7       71.65       71.78      3.53 o
   4   3   7       96.54       90.80      3.59 o
   5   3   7      220.77      206.30      5.75 o
   6   3   7        1.43       -3.60      2.84 o
   7   3   7      115.54      108.14      6.48 o
   8   3   7       54.59       39.00      7.13 o
   9   3   7        1.53       -4.97      9.24 o
 -13   4   7       17.50       26.83      9.89 o
 -12   4   7       95.94      104.44     10.36 o
 -11   4   7      126.10      119.49      5.75 o
 -10   4   7      237.74      246.73      7.43 o
  -9   4   7     1033.77      940.74     15.10 o
  -8   4   7      229.83      226.38      6.00 o
  -7   4   7       49.83       57.86      3.35 o
  -6   4   7      471.80      427.77      8.64 o
  -5   4   7      563.60      557.27      9.87 o
  -4   4   7        2.65        4.75      2.26 o
  -3   4   7     1462.80     1446.62     20.54 o
  -2   4   7      981.12     1018.83     13.72 o
  -1   4   7      114.60      114.52      3.27 o
   0   4   7     1023.40     1060.75     15.26 o
   1   4   7        9.21       10.58      3.03 o
   2   4   7       42.23       46.49      3.40 o
   3   4   7      328.16      344.77      6.75 o
   4   4   7      130.13      134.96      4.51 o
   5   4   7       41.65       41.44      3.79 o
   6   4   7      154.78      152.73      5.85 o
   7   4   7       21.32       22.49      5.75 o
   8   4   7       28.98       30.32      5.37 o
   9   4   7        3.68       23.12     14.13 o
 -13   5   7       23.31       14.48      9.84 o
 -12   5   7        0.20        8.28      5.78 o
 -11   5   7       68.45       62.04      5.87 o
 -10   5   7      157.59      141.20      7.16 o
  -9   5   7      231.65      240.43     10.14 o
  -8   5   7      139.04      152.46      5.16 o
  -7   5   7      884.71      854.12     14.01 o
  -6   5   7       19.36       18.87      3.19 o
  -5   5   7      582.37      553.65      9.85 o
  -4   5   7      602.23      614.67      9.79 o
  -3   5   7      148.23      163.92      5.83 o
  -2   5   7      147.88      155.26      4.08 o
  -1   5   7      155.18      175.00      4.99 o
   0   5   7     1528.89     1508.84     20.98 o
   1   5   7      323.72      342.48      6.72 o
   2   5   7      221.81      234.98      5.69 o
   3   5   7       22.24       22.02      3.54 o
   4   5   7      119.71      103.40      4.63 o
   5   5   7       88.82       80.16      4.84 o
   6   5   7       27.03       22.49      3.66 o
   7   5   7       37.86       36.20      6.46 o
   8   5   7       24.52       29.22      5.95 o
 -13   6   7        5.14       24.70     15.18 o
 -12   6   7        2.27        1.43      6.50 o
 -11   6   7      245.42      247.03      9.97 o
 -10   6   7       52.96       53.59      6.03 o
  -9   6   7      462.94      424.41     10.62 o
  -8   6   7      771.18      794.66     14.75 o
  -7   6   7      180.34      155.07      5.24 o
  -6   6   7      746.47      700.00     13.12 o
  -5   6   7     1017.66     1046.98     16.47 o
  -4   6   7       44.70       46.15      3.15 o
  -3   6   7      948.09      963.23     13.24 o
  -2   6   7       97.81       99.33      3.05 o
  -1   6   7      122.10      112.69      3.39 o
   0   6   7      849.05      884.49     13.18 o
   1   6   7      116.54      128.63      4.31 o
   2   6   7       40.62       42.69      3.80 o
   3   6   7      116.93      111.28      6.78 o
   4   6   7      191.40      184.26      6.80 o
   5   6   7        4.77        8.75      5.13 o
   6   6   7      146.97      141.17      5.84 o
   7   6   7        3.75        6.71      6.57 o
   8   6   7        5.92        5.14     12.05 o
 -12   7   7       19.51       20.50      6.23 o
 -11   7   7        1.78       -3.55      5.83 o
 -10   7   7       47.86       61.21     11.68 o
  -9   7   7       25.84       25.42      4.36 o
  -8   7   7      213.58      190.45      6.95 o
  -7   7   7       96.45       97.41      5.20 o
  -6   7   7        5.78        2.83      3.30 o
  -5   7   7      213.56      197.54      6.03 o
  -4   7   7        1.31        3.70      4.22 o
  -3   7   7        1.42        4.67      2.59 o
  -2   7   7      854.16      829.46     13.50 o
  -1   7   7      881.80      906.26     13.45 o
   0   7   7        1.45       -1.32      3.84 o
   1   7   7       22.31       24.95      4.02 o
   2   7   7       52.36       41.36      4.36 o
   3   7   7       23.25       16.86      4.54 o
   4   7   7       63.08       43.24      4.69 o
   5   7   7        3.23        2.05      4.29 o
   6   7   7        0.28        1.62      3.95 o
   7   7   7        0.63        6.16      6.89 o
 -12   8   7       53.54       47.06      8.09 o
 -11   8   7      201.81      199.10     11.56 o
 -10   8   7       34.39       33.50      8.55 o
  -9   8   7      214.86      229.87     16.35 o
  -8   8   7      514.82      481.75     12.03 o
  -7   8   7       14.28       13.02      4.23 o
  -6   8   7      445.40      460.34     11.29 o
  -5   8   7      136.96      133.53      5.63 o
  -4   8   7      243.62      241.27      8.08 o
  -3   8   7      425.47      426.05      9.30 o
  -2   8   7      676.84      658.88     12.43 o
  -1   8   7      395.57      400.03      9.94 o
   0   8   7      483.71      491.93     11.58 o
   1   8   7      149.94      146.84      8.17 o
   2   8   7       54.89       59.98      4.89 o
   3   8   7      105.13      115.43      5.86 o
   4   8   7       86.48       89.44      5.62 o
   5   8   7        1.76       -3.99      5.39 o
   6   8   7       20.01       25.39      4.57 o
   7   8   7       31.22       37.40      7.62 o
 -11   9   7       20.71       16.52      6.69 o
 -10   9   7        0.55       -3.22      6.71 o
  -9   9   7       19.03       14.09      4.98 o
  -8   9   7       38.60       33.93      5.01 o
  -7   9   7       17.02       14.90      7.25 o
  -6   9   7       99.11       94.86      5.46 o
  -5   9   7       13.43       14.68      4.21 o
  -4   9   7      142.58      151.04      7.15 o
  -3   9   7       15.85       17.95      4.67 o
  -2   9   7        0.51       -0.02      4.91 o
  -1   9   7       22.92        9.47      4.80 o
   0   9   7        8.33        4.46      4.17 o
   1   9   7       47.82       49.22      5.90 o
   2   9   7        0.01       -3.93      4.42 o
   3   9   7        1.95       -0.33      4.66 o
   4   9   7       15.53       17.09      4.95 o
   5   9   7        6.92       11.08      4.95 o
   6   9   7        1.26        4.29      7.61 o
 -10  10   7        0.02       -9.08      4.54 o
  -9  10   7       67.87       64.25      5.89 o
  -8  10   7      104.50       98.04     10.93 o
  -7  10   7        0.91        6.04      4.79 o
  -6  10   7      379.91      369.61     16.45 o
  -5  10   7       15.52       23.75      5.48 o
  -4  10   7       85.93       88.48     10.93 o
  -3  10   7      434.02      432.07     21.87 o
  -2  10   7      217.02      224.50     11.12 o
  -1  10   7       10.50       15.37      8.64 o
   0  10   7      218.83      196.75     12.06 o
   1  10   7       65.58       68.32      6.36 o
   2  10   7       25.40       19.63      5.00 o
   3  10   7       93.17       77.69      6.85 o
   4  10   7       12.62       20.21      5.39 o
   5  10   7        7.21       13.17      5.99 o
   6  10   7       28.24       18.12      5.36 o
  -9  11   7        0.79        9.33      7.82 o
  -8  11   7        1.26       -1.70      5.87 o
  -7  11   7       45.45       53.81      6.51 o
  -6  11   7       37.44       33.93      7.70 o
  -5  11   7        0.03       12.64      9.88 o
  -4  11   7       33.99       28.98     10.14 o
  -3  11   7        0.50       -3.09      9.36 o
  -2  11   7        0.97        6.47      8.39 o
  -1  11   7       53.71       68.84     11.40 o
   0  11   7        1.21       -7.39      9.24 o
   1  11   7       12.23        7.31      9.50 o
   2  11   7       30.16       45.02      6.47 o
   3  11   7        1.21        5.17      6.18 o
   4  11   7       24.48       27.88      5.82 o
   5  11   7        0.08        1.19      5.52 o
  -8  12   7       16.61       16.44      9.00 o
  -7  12   7       15.44        1.15     13.24 o
  -6  12   7       25.83       25.40      8.19 o
  -5  12   7       77.41       74.47     12.17 o
  -4  12   7        9.62       11.42     10.43 o
  -3  12   7       63.82       62.57     11.76 o
  -2  12   7       25.65       43.33      7.94 o
  -1  12   7       38.92       45.80     10.92 o
   0  12   7       51.02       43.98     10.87 o
   1  12   7       10.45        7.37      9.99 o
   2  12   7        0.25        2.00      7.74 o
   3  12   7        8.13        8.09      9.28 o
  -7  13   7        0.72        3.80      8.29 o
  -6  13   7       35.76       26.53     11.76 o
  -5  13   7       11.37       11.88     11.37 o
  -4  13   7       24.18       18.31     11.51 o
  -3  13   7       70.04       57.88     12.43 o
  -2  13   7        0.30       -2.67      7.73 o
  -1  13   7       21.45       36.53     11.61 o
   0  13   7       41.80       25.91     11.29 o
   1  13   7       11.52       15.68     11.28 o
   2  13   7       17.92       14.12     11.14 o
  -3  14   7       50.38       38.04     12.91 o
  -1  14   7        0.74       -7.05     11.59 o
 -14   0   8       16.45       36.42     10.26 o
 -13   0   8       55.84       52.12      9.81 o
 -12   0   8      251.88      259.89     13.36 o
 -11   0   8        6.76        6.10      7.61 o
 -10   0   8      700.46      708.39     17.24 o
  -9   0   8     1295.45     1348.89     29.51 o
  -8   0   8      941.04      832.24     19.53 o
  -7   0   8     4139.83     3811.05     77.89 o
  -6   0   8     3898.15     3493.43     71.51 o
  -5   0   8     1074.35     1099.07     29.61 o
  -4   0   8     3749.29     3543.63     87.60 o
  -3   0   8      224.76      177.98     22.68 o
  -2   0   8     1415.35     1518.04     32.49 o
  -1   0   8       53.61       48.80      4.42 o
   0   0   8     1030.85     1041.93     23.26 o
   1   0   8      505.80      517.93     18.37 o
   2   0   8      940.17      949.55     21.74 o
   3   0   8      475.82      479.22     13.15 o
   4   0   8      683.75      797.25     19.04 o
   5   0   8       84.95       96.41      5.97 o
   6   0   8       48.11       47.50      4.94 o
   7   0   8       39.26       26.16      8.33 o
   8   0   8       56.66       58.70      9.48 o
 -14   1   8        5.45       -1.81      6.87 o
 -13   1   8        1.24        3.78      6.41 o
 -12   1   8        0.32        1.51      5.89 o
 -11   1   8       21.61       18.92      3.54 o
 -10   1   8       16.87       18.12      3.10 o
  -9   1   8      316.21      320.99      7.42 o
  -8   1   8      279.50      238.87      6.54 o
  -7   1   8      796.38      784.54     14.45 o
  -6   1   8        5.77        3.57      1.45 o
  -5   1   8       53.37       70.09      4.70 o
  -4   1   8        3.22        2.51      1.90 o
  -3   1   8      276.53      255.16      6.31 o
  -2   1   8        8.61       14.60      2.52 o
  -1   1   8      203.86      221.31      5.91 o
   0   1   8       70.07       74.71      3.93 o
   1   1   8       53.60       56.44      3.45 o
   2   1   8       36.22       32.81      3.36 o
   3   1   8       15.04       13.39      3.84 o
   4   1   8        0.31       -1.99      3.21 o
   5   1   8       18.22       19.19      3.88 o
   6   1   8        2.14        5.61      3.12 o
   7   1   8        0.54       -3.32      3.61 o
   8   1   8        0.09       -6.81      6.06 o
 -14   2   8        0.02        2.77      9.85 o
 -13   2   8      121.14      118.40     11.82 o
 -12   2   8      180.19      214.83      8.86 o
 -11   2   8        0.74        5.75      3.75 o
 -10   2   8     1064.35     1020.20     16.36 o
  -9   2   8      320.18      309.82      7.35 o
  -8   2   8       59.67       51.01      3.53 o
  -7   2   8     1426.96     1420.24     22.04 o
  -6   2   8      771.38      750.28     17.24 o
  -5   2   8     1184.95     1155.91     29.30 o
  -4   2   8     2936.35     2834.46     52.00 o
  -3   2   8      228.52      223.30      5.02 o
  -2   2   8      344.84      321.26      6.51 o
  -1   2   8     1588.58     1504.02     20.97 o
   0   2   8      152.51      160.88     11.85 o
   1   2   8       81.41       90.65      3.88 o
   2   2   8     1301.89     1386.86     21.29 o
   3   2   8        2.81        9.91      3.23 o
   4   2   8       97.19       88.69      4.18 o
   5   2   8      117.38      112.01      4.48 o
   6   2   8        2.50        2.51      3.20 o
   7   2   8        4.95        4.58      4.23 o
   8   2   8       34.87       32.59      7.55 o
 -13   3   8       13.36       15.01      7.73 o
 -12   3   8       11.42       15.75      6.11 o
 -11   3   8       23.31       31.79      4.30 o
 -10   3   8      154.29      137.58      4.76 o
  -9   3   8       62.97       55.91      3.66 o
  -8   3   8      777.77      781.10     13.64 o
  -7   3   8       39.94       42.47      3.44 o
  -6   3   8      171.15      162.84      4.84 o
  -5   3   8        8.29        1.98      2.76 o
  -4   3   8       52.09       49.55      3.02 o
  -3   3   8      221.06      208.27      5.01 o
  -2   3   8      310.46      315.11      6.03 o
  -1   3   8        5.06        5.57      2.53 o
   0   3   8      545.31      538.60      9.78 o
   1   3   8     1375.66     1421.22     21.76 o
   2   3   8       88.37       99.17      4.30 o
   3   3   8      108.23      105.35      4.31 o
   4   3   8       57.12       62.56      5.64 o
   5   3   8       12.73        8.95      3.49 o
   6   3   8       23.87       32.15      5.58 o
   7   3   8        9.66        8.73      4.91 o
   8   3   8        1.54        0.38      7.27 o
 -13   4   8       57.16       59.71     11.56 o
 -12   4   8      157.63      152.06      7.81 o
 -11   4   8      124.96      134.40      7.30 o
 -10   4   8      145.23      145.14      4.98 o
  -9   4   8        3.84        7.51      3.25 o
  -8   4   8       22.54       31.58      3.43 o
  -7   4   8      636.40      570.54     13.25 o
  -6   4   8      576.82      530.60      9.90 o
  -5   4   8       15.65       16.75      2.99 o
  -4   4   8     1523.98     1487.10     20.94 o
  -3   4   8      304.32      285.97      5.87 o
  -2   4   8      187.71      202.52      4.91 o
  -1   4   8      894.77      897.65     13.42 o
   0   4   8       43.43       48.07      3.43 o
   1   4   8      298.26      289.76      7.04 o
   2   4   8      585.35      572.28     10.52 o
   3   4   8       60.61       60.47      3.46 o
   4   4   8       51.87       50.85      3.90 o
   5   4   8       61.10       58.47      4.37 o
   6   4   8       11.39        8.84      3.55 o
   7   4   8       13.66        5.09      7.58 o
   8   4   8        6.51        9.34      5.48 o
 -13   5   8       29.21       39.59     23.42 o
 -12   5   8       19.11       11.61      5.58 o
 -11   5   8       64.75       64.48      6.46 o
 -10   5   8      156.09      145.37      5.34 o
  -9   5   8      102.60      108.45      5.98 o
  -8   5   8      253.70      233.25      6.62 o
  -7   5   8       41.49       41.26      4.27 o
  -6   5   8      349.44      368.61      8.00 o
  -5   5   8      758.29      785.16     13.21 o
  -4   5   8      148.70      149.11      5.58 o
  -3   5   8      270.09      280.11      6.31 o
  -2   5   8     1357.74     1339.20     19.03 o
  -1   5   8      773.57      761.98     11.80 o
   0   5   8     2329.93     2423.05     35.68 o
   1   5   8      247.46      259.69      6.27 o
   2   5   8       32.71       29.16      3.16 o
   3   5   8      153.06      147.88      5.51 o
   4   5   8      167.05      163.38      5.84 o
   5   5   8       55.08       52.12      4.88 o
   6   5   8       63.65       66.47      7.56 o
   7   5   8       21.25        9.28      6.45 o
 -13   6   8       91.11       89.52     15.16 o
 -12   6   8       28.10       38.02      6.38 o
 -11   6   8       51.20       46.40      6.65 o
 -10   6   8       77.13       97.76      7.69 o
  -9   6   8       24.79       26.55      4.86 o
  -8   6   8       39.75       36.50      5.58 o
  -7   6   8        3.64        4.37      3.67 o
  -6   6   8      152.98      153.85      4.98 o
  -5   6   8       81.63       97.87      4.15 o
  -4   6   8      388.00      428.00      8.62 o
  -3   6   8      130.44      137.69      5.40 o
  -2   6   8      943.09      959.59     14.33 o
  -1   6   8      342.37      369.40      6.87 o
   0   6   8      409.61      382.42      7.57 o
   1   6   8      145.59      137.48      4.72 o
   2   6   8       48.47       56.54      4.37 o
   3   6   8       66.95       50.06      4.91 o
   4   6   8        8.28        0.18      4.57 o
   5   6   8        0.64       -2.12      5.65 o
   6   6   8        7.33        3.06      4.49 o
   7   6   8        3.60       -2.43      6.85 o
 -12   7   8       15.33        9.60      6.48 o
 -11   7   8      134.68      143.45      8.50 o
 -10   7   8        8.12        4.54      6.32 o
  -9   7   8       70.72       84.75      5.69 o
  -8   7   8      329.14      301.30      9.62 o
  -7   7   8       46.72       63.87      5.07 o
  -6   7   8       37.82       40.41      4.08 o
  -5   7   8      572.36      583.93     11.88 o
  -4   7   8      110.81      102.59      4.56 o
  -3   7   8       29.21       32.28      3.19 o
  -2   7   8     1224.42     1204.75     18.85 o
  -1   7   8       29.71       29.88      4.19 o
   0   7   8      431.07      441.87      9.80 o
   1   7   8      152.51      141.85      6.10 o
   2   7   8       13.81       11.23      4.44 o
   3   7   8      148.58      151.66      6.48 o
   4   7   8      121.72      125.08      6.23 o
   5   7   8        2.12        4.43      4.67 o
   6   7   8       60.52       52.30      6.86 o
   7   7   8       16.24        9.66      8.94 o
 -12   8   8       11.13       -0.24      9.19 o
 -11   8   8       18.16       25.05      6.90 o
 -10   8   8        0.31        2.50      4.57 o
  -9   8   8       12.49       10.99      4.92 o
  -8   8   8       30.92       32.99      6.57 o
  -7   8   8       15.54       23.10      5.82 o
  -6   8   8       59.94       51.19      4.97 o
  -5   8   8       14.06       16.11      4.11 o
  -4   8   8      239.93      237.86     11.66 o
  -3   8   8       62.64       53.94      4.22 o
  -2   8   8       92.99       80.90      5.15 o
  -1   8   8       14.33       19.88      5.05 o
   0   8   8        8.78        5.78      4.31 o
   1   8   8        0.63        0.94      4.41 o
   2   8   8        2.70        2.55      4.61 o
   3   8   8        0.24        7.32      4.72 o
   4   8   8       25.76       23.05      5.16 o
   5   8   8       17.59       14.92      5.05 o
   6   8   8        9.26        5.94      4.52 o
 -11   9   8       21.23       18.85      7.20 o
 -10   9   8        6.49        3.79      4.86 o
  -9   9   8      109.77       97.43      6.37 o
  -8   9   8      306.67      312.48     13.04 o
  -7   9   8        2.96        2.12      4.82 o
  -6   9   8      231.02      237.23      8.38 o
  -5   9   8      285.06      289.17      9.32 o
  -4   9   8      118.24      107.32     11.99 o
  -3   9   8      236.41      241.41     13.41 o
  -2   9   8      356.52      333.86     11.39 o
  -1   9   8        8.41        7.04      6.25 o
   0   9   8       34.27       30.35      4.95 o
   1   9   8      210.13      213.44     12.32 o
   2   9   8        5.16        7.93      4.96 o
   3   9   8       32.60       27.10      5.37 o
   4   9   8       48.51       51.06      5.75 o
   5   9   8        0.01       -0.11      5.22 o
 -10  10   8        4.06        3.86      5.18 o
  -9  10   8        4.73        5.25      5.47 o
  -8  10   8       14.77       16.48      5.41 o
  -7  10   8        1.09        2.84      5.77 o
  -6  10   8       18.93       20.19      5.95 o
  -5  10   8       12.12        7.23      6.90 o
  -4  10   8      105.68      123.45     12.51 o
  -3  10   8       27.79       28.19      9.85 o
  -2  10   8        3.01        4.26      6.61 o
  -1  10   8       16.27       10.22      6.75 o
   0  10   8       41.69       39.14      7.41 o
   1  10   8        6.04       -1.26      5.25 o
   2  10   8       16.49       18.40      5.43 o
   3  10   8        1.43        0.99      7.97 o
   4  10   8       13.06       15.32      6.62 o
   5  10   8        5.13        4.68      5.76 o
  -9  11   8       39.23       45.32      7.09 o
  -8  11   8       67.80       74.29      7.32 o
  -7  11   8       10.43       18.80      6.43 o
  -6  11   8      119.84      117.96      9.84 o
  -5  11   8       53.14       54.13     11.23 o
  -4  11   8        1.11       15.44     10.33 o
  -3  11   8       81.19       92.56     12.36 o
  -2  11   8       53.88       54.71      8.02 o
  -1  11   8        6.62       11.41     10.08 o
   0  11   8       41.62       52.19     11.30 o
   1  11   8       17.69        1.65      7.49 o
   2  11   8       30.32       33.44      6.90 o
   3  11   8       46.21       39.01      6.25 o
   4  11   8       59.40       62.86      7.35 o
  -8  12   8        5.26        6.50      8.15 o
  -7  12   8        0.61       -9.43      7.98 o
  -6  12   8        9.78       18.30     11.21 o
  -5  12   8        6.25        5.83     10.86 o
  -4  12   8       64.62       60.09     12.08 o
  -3  12   8        0.78       16.09     11.21 o
  -2  12   8       87.20       94.01     13.44 o
  -1  12   8       24.96       25.73     11.17 o
   0  12   8        0.12       -0.84     10.30 o
   1  12   8        0.79      -19.40      9.70 o
   2  12   8        0.93       -0.25      7.97 o
  -6  13   8       13.27       13.29     11.73 o
  -5  13   8        5.60       -2.34     11.36 o
  -4  13   8       18.58       14.35     11.91 o
  -3  13   8        3.45        2.35     11.71 o
  -2  13   8       46.58       28.55     12.05 o
  -1  13   8        0.25        2.65     11.26 o
   0  13   8        8.48        5.55     10.98 o
 -14   1   9        6.99        2.30      8.23 o
 -13   1   9      115.83      129.18      8.35 o
 -12   1   9      348.29      331.57     11.61 o
 -11   1   9        0.34        2.92      3.20 o
 -10   1   9      580.73      557.36     10.67 o
  -9   1   9      124.99      109.18      4.58 o
  -8   1   9      206.49      183.52      5.47 o
  -7   1   9       22.55       20.14      3.42 o
  -6   1   9     1825.60     1818.02     27.47 o
  -5   1   9        2.90        4.36      2.92 o
  -4   1   9     1892.91     1962.37     33.35 o
  -3   1   9     1424.86     1465.96     22.32 o
  -2   1   9       16.67       15.44      3.26 o
  -1   1   9     1697.85     1688.17     28.11 o
   0   1   9      596.20      612.11     11.15 o
   1   1   9       64.15       61.67      3.93 o
   2   1   9      283.13      283.01     10.36 o
   3   1   9      935.08      952.92     24.55 o
   4   1   9      124.26      115.88      4.84 o
   5   1   9      197.54      202.21      8.22 o
   6   1   9        3.54        3.53      3.44 o
   7   1   9        2.91       -1.61      4.61 o
 -14   2   9        2.33       -6.08     10.34 o
 -13   2   9        2.50       -3.23      6.71 o
 -12   2   9        0.00        6.12      4.20 o
 -11   2   9       60.76       52.52      4.02 o
 -10   2   9        0.98        0.98      3.80 o
  -9   2   9       15.23       18.89      3.60 o
  -8   2   9      176.51      151.21      5.07 o
  -7   2   9      663.70      629.04     11.47 o
  -6   2   9        5.10        6.63      3.18 o
  -5   2   9      358.00      341.25      7.77 o
  -4   2   9      468.18      472.88     10.20 o
  -3   2   9       97.32      107.64      3.99 o
  -2   2   9      556.66      559.14      9.55 o
  -1   2   9       13.82       11.73      3.22 o
   0   2   9      374.14      359.73      8.03 o
   1   2   9        2.47        6.92      3.35 o
   2   2   9        0.20        6.59      3.51 o
   3   2   9       19.37       20.08      3.72 o
   4   2   9        6.81       12.88      3.77 o
   5   2   9       39.35       40.48      4.00 o
   6   2   9       65.46       64.53      4.15 o
   7   2   9        8.02        6.01      4.65 o
 -13   3   9       55.96       55.01      9.89 o
 -12   3   9      105.43      110.68      5.62 o
 -11   3   9        0.11        0.90      4.41 o
 -10   3   9      538.03      498.73     10.04 o
  -9   3   9      178.25      181.08      5.60 o
  -8   3   9       67.86       68.99      4.09 o
  -7   3   9     1108.47     1083.33     17.49 o
  -6   3   9      120.78      128.91      6.02 o
  -5   3   9      431.96      450.35     14.17 o
  -4   3   9     1238.58     1234.94     17.98 o
  -3   3   9      447.22      461.63      9.10 o
  -2   3   9       75.79       80.07      3.63 o
  -1   3   9      549.14      594.18     10.86 o
   0   3   9      296.10      291.52      8.29 o
   1   3   9      527.19      529.05     10.23 o
   2   3   9      847.29      875.37     14.72 o
   3   3   9      158.74      161.44      5.99 o
   4   3   9        0.63        2.71      3.71 o
   5   3   9      184.40      186.06      5.37 o
   6   3   9       26.11       20.74      4.09 o
   7   3   9        4.05       -1.65      5.08 o
 -13   4   9       16.39        6.21     10.32 o
 -12   4   9       13.85        9.40      5.11 o
 -11   4   9       80.13       84.73      8.15 o
 -10   4   9      104.28       97.84      4.68 o
  -9   4   9        0.79        2.50      3.58 o
  -8   4   9      457.49      421.62      9.09 o
  -7   4   9      223.37      213.45      6.56 o
  -6   4   9      367.01      332.57      8.02 o
  -5   4   9      844.81      776.65     15.01 o
  -4   4   9      453.08      458.44      8.56 o
  -3   4   9      368.74      373.64      9.21 o
  -2   4   9      698.36      684.75     11.12 o
  -1   4   9       97.72      107.06      4.41 o
   0   4   9       83.05       94.17      4.89 o
   1   4   9      182.83      173.29      5.44 o
   2   4   9      314.25      302.17      7.75 o
   3   4   9        5.89        3.20      3.67 o
   4   4   9       69.32       69.63      4.23 o
   5   4   9        0.40       -2.57      4.10 o
   6   4   9       10.95       14.87      3.87 o
   7   4   9       29.09       34.66      6.69 o
 -13   5   9       23.73       15.88      6.17 o
 -12   5   9       72.55       73.29      7.03 o
 -11   5   9       31.57       34.61      6.44 o
 -10   5   9       50.00       55.74      4.69 o
  -9   5   9      257.59      270.14      8.21 o
  -8   5   9      137.44      113.49      4.85 o
  -7   5   9      349.58      357.70      8.42 o
  -6   5   9      300.93      283.80      8.50 o
  -5   5   9      164.88      165.50      5.27 o
  -4   5   9      200.99      178.17      5.46 o
  -3   5   9      359.03      372.16      7.68 o
  -2   5   9       40.77       43.53      3.43 o
  -1   5   9       83.26       99.37      4.40 o
   0   5   9       78.21       72.71      4.19 o
   1   5   9        0.10       -1.48      3.51 o
   2   5   9      155.67      151.90      5.83 o
   3   5   9       80.45       78.76      5.07 o
   4   5   9       33.32       27.67      4.95 o
   5   5   9       28.91       28.80      5.00 o
   6   5   9       29.70       22.97      5.29 o
   7   5   9        1.84       -9.29      7.56 o
 -12   6   9        0.28       -5.62      8.95 o
 -11   6   9       72.23       72.25      7.30 o
 -10   6   9      285.05      301.90      9.71 o
  -9   6   9       10.18       13.00      4.70 o
  -8   6   9     1026.56      916.35     17.15 o
  -7   6   9      195.58      178.95      6.31 o
  -6   6   9      171.53      190.56      7.97 o
  -5   6   9      554.10      549.67     13.89 o
  -4   6   9       15.26       14.35      3.53 o
  -3   6   9      418.44      407.51      8.77 o
  -2   6   9      403.13      468.29      8.75 o
  -1   6   9       99.12      104.63      4.23 o
   0   6   9      418.15      442.07      8.57 o
   1   6   9      258.01      285.51      7.68 o
   2   6   9       18.62       20.83      4.42 o
   3   6   9       63.60       70.99      5.70 o
   4   6   9       12.41       14.69      6.26 o
   5   6   9       11.29        8.81      4.89 o
   6   6   9       27.99       25.02      4.44 o
 -12   7   9        1.34       -1.71      6.81 o
 -11   7   9       11.71        3.94      6.80 o
 -10   7   9      102.81      104.75      6.26 o
  -9   7   9        2.38        5.88      4.96 o
  -8   7   9        3.81        0.45      4.94 o
  -7   7   9       80.77       79.95      5.16 o
  -6   7   9       85.85       76.17      7.30 o
  -5   7   9       17.23       19.38      4.16 o
  -4   7   9       20.39       22.29      3.77 o
  -3   7   9        0.37       -3.40      3.22 o
  -2   7   9       11.52        8.45      3.35 o
  -1   7   9       25.35       19.07      3.75 o
   0   7   9      114.08      102.42      5.21 o
   1   7   9        6.44        9.71      4.77 o
   2   7   9        0.92        1.54      4.86 o
   3   7   9        5.76        4.39      4.98 o
   4   7   9        0.96        7.71      5.09 o
   5   7   9        5.14        0.56      5.13 o
   6   7   9        0.16       -8.09      4.54 o
 -11   8   9       79.30       84.63      8.35 o
 -10   8   9       89.70       95.02      6.22 o
  -9   8   9        0.78        4.47      5.23 o
  -8   8   9      373.01      390.34     11.53 o
  -7   8   9       71.53       80.34      5.97 o
  -6   8   9      418.63      395.95     11.21 o
  -5   8   9      233.82      238.25      7.29 o
  -4   8   9       35.62       39.64      5.01 o
  -3   8   9       84.41       86.97      5.67 o
  -2   8   9      354.98      338.67      9.68 o
  -1   8   9      160.58      159.20      7.86 o
   0   8   9      147.34      146.47      6.70 o
   1   8   9      399.53      429.37     11.73 o
   2   8   9        4.72        1.62      5.29 o
   3   8   9       59.57       60.40      7.10 o
   4   8   9       22.72       28.69      5.68 o
   5   8   9        3.87        4.95      5.26 o
 -11   9   9        1.11       13.22      9.81 o
 -10   9   9        0.66        2.13      5.31 o
  -9   9   9       23.70       20.73      5.77 o
  -8   9   9        1.19        2.76      5.35 o
  -7   9   9        0.48       -7.94      5.04 o
  -6   9   9        5.38       -0.99      4.93 o
  -5   9   9        6.66       -1.70      6.83 o
  -4   9   9       30.69       19.07      7.05 o
  -3   9   9        0.30        5.66      5.57 o
  -2   9   9       29.37       25.67      7.31 o
  -1   9   9       17.30        5.82      6.40 o
   0   9   9       11.63        9.69      6.99 o
   1   9   9       12.84       19.08      5.38 o
   2   9   9        1.29       13.22      5.43 o
   3   9   9        2.39        3.52      5.59 o
   4   9   9        8.05        5.81      5.69 o
 -10  10   9       51.78       58.05      6.29 o
  -9  10   9       28.36       34.30      6.12 o
  -8  10   9      104.53      101.77      6.87 o
  -7  10   9        6.95        3.49      6.35 o
  -6  10   9       60.99       72.93      7.23 o
  -5  10   9      170.63      174.28     10.84 o
  -4  10   9       11.43       18.34     10.24 o
  -3  10   9       10.17       17.33     10.21 o
  -2  10   9      214.39      193.68     15.17 o
  -1  10   9       36.14       44.70     16.06 o
   0  10   9      209.89      194.95     12.13 o
   1  10   9      119.22      114.32      8.52 o
   2  10   9        2.10       -1.62      5.72 o
   3  10   9       46.29       48.38      6.32 o
   4  10   9        7.02        5.26      5.88 o
  -9  11   9       10.06        3.39      6.98 o
  -8  11   9        7.86       26.61      7.63 o
  -7  11   9        2.11       11.79      8.22 o
  -6  11   9       89.20      105.40     13.62 o
  -5  11   9       11.97       21.21     11.24 o
  -4  11   9       12.45       17.23     10.97 o
  -3  11   9        0.56       -2.43     10.54 o
  -2  11   9      135.91      123.96     13.74 o
  -1  11   9       43.45       47.40     11.65 o
   0  11   9        0.12        6.65     10.43 o
   1  11   9        0.09       -3.01      8.09 o
   2  11   9        1.29       10.08      6.97 o
  -7  12   9       11.70        6.77      8.84 o
  -6  12   9       10.82       10.81     11.63 o
  -5  12   9       60.86       34.66     12.19 o
  -4  12   9       11.62       21.31     11.72 o
  -3  12   9       13.93       25.41     12.04 o
  -2  12   9       39.77       22.45     12.37 o
  -1  12   9       25.69       40.76     12.32 o
   0  12   9       27.64       30.72     11.56 o
   1  12   9        7.34       24.17     11.30 o
  -4  13   9        0.48       10.71     12.20 o
  -3  13   9       33.55       52.17     13.53 o
  -2  13   9        3.48       30.03     12.74 o
 -13   0  10       25.09       21.08     10.10 o
 -12   0  10      200.95      202.94      8.47 o
 -11   0  10       59.35       66.56      6.25 o
 -10   0  10      104.34       89.32     10.37 o
  -9   0  10     1773.34     1627.74     46.92 o
  -8   0  10       21.57       29.41      5.55 o
  -7   0  10       29.57       30.96      5.37 o
  -6   0  10      893.99      925.94     21.92 o
  -5   0  10        0.95        3.21      4.54 o
  -4   0  10      474.87      511.36     14.13 o
  -3   0  10     1587.15     1528.60     28.77 o
  -2   0  10        7.17       11.96      4.94 o
  -1   0  10      517.63      510.74     26.38 o
   0   0  10      591.88      647.20     16.94 o
   1   0  10       25.03       22.08      8.58 o
   2   0  10      115.78      115.32      7.25 o
   3   0  10       91.92       95.95      8.13 o
   4   0  10       44.58       37.17      6.25 o
   5   0  10      149.21      134.70      7.60 o
   6   0  10        1.44        1.45     10.47 o
   7   0  10        1.37       -2.52     22.61 o
 -13   1  10       26.44       12.58      7.10 o
 -12   1  10        2.78        2.56      4.56 o
 -11   1  10        3.03        1.69      3.78 o
 -10   1  10       73.50       75.28      5.74 o
  -9   1  10        2.24       -1.12      3.70 o
  -8   1  10       53.16       54.52      4.18 o
  -7   1  10       79.76       90.42      5.37 o
  -6   1  10      679.49      693.72     12.48 o
  -5   1  10       20.86       26.02      3.55 o
  -4   1  10       60.06       59.53      3.88 o
  -3   1  10        3.55        1.44      2.80 o
  -2   1  10        1.52        1.24      3.39 o
  -1   1  10        0.66       -1.29      3.44 o
   0   1  10        0.20       -1.65      3.53 o
   1   1  10       38.81       47.46      4.29 o
   2   1  10      226.43      229.47      8.74 o
   3   1  10      240.10      253.34      8.83 o
   4   1  10       16.20       12.67      4.14 o
   5   1  10       61.51       59.12      6.11 o
   6   1  10       10.93       12.90      3.88 o
   7   1  10        0.39       -8.09      5.30 o
 -13   2  10       10.31        8.49      9.51 o
 -12   2  10      144.29      124.12      6.13 o
 -11   2  10       50.64       53.95      4.46 o
 -10   2  10      204.99      193.29      6.08 o
  -9   2  10      501.82      490.52     10.64 o
  -8   2  10       47.27       48.23      4.15 o
  -7   2  10     1099.61     1107.67     18.04 o
  -6   2  10      973.58      990.30     16.44 o
  -5   2  10     1104.49     1062.98     17.32 o
  -4   2  10     1094.84     1134.99     18.28 o
  -3   2  10      867.22      806.20     12.08 o
  -2   2  10        8.94       15.39      3.27 o
  -1   2  10      582.75      609.56     11.53 o
   0   2  10      312.13      281.71      8.87 o
   1   2  10      156.46      152.13      5.46 o
   2   2  10      321.50      318.97      8.22 o
   3   2  10      291.36      298.39      8.11 o
   4   2  10        7.93        4.82      4.07 o
   5   2  10      100.66       97.83      6.09 o
   6   2  10        3.23        6.59      4.13 o
 -13   3  10       51.63       53.62      5.38 o
 -12   3  10       15.30       24.28      5.19 o
 -11   3  10       32.59       21.22      5.91 o
 -10   3  10       73.60       76.99      4.88 o
  -9   3  10       32.13       29.08      4.08 o
  -8   3  10      532.20      504.16     10.40 o
  -7   3  10       34.90       28.68      3.89 o
  -6   3  10      494.84      528.32     10.93 o
  -5   3  10       12.91       24.49      4.94 o
  -4   3  10        8.21        5.95      3.48 o
  -3   3  10       14.16       13.42      3.24 o
  -2   3  10       82.91       91.92      4.16 o
  -1   3  10      197.82      217.72      6.37 o
   0   3  10      127.54      125.60      7.42 o
   1   3  10      406.25      427.09      9.46 o
   2   3  10      112.20      119.72      5.83 o
   3   3  10       31.39       29.66      4.28 o
   4   3  10        8.13        9.96      4.28 o
   5   3  10        0.16        2.32      3.77 o
   6   3  10        0.69       -2.31      4.07 o
 -13   4  10       23.90       19.88      6.60 o
 -12   4  10      102.48      101.70      9.44 o
 -11   4  10       71.97       81.10      5.16 o
 -10   4  10      137.49      110.40      5.13 o
  -9   4  10      113.97      110.86      5.12 o
  -8   4  10       34.96       39.55      4.21 o
  -7   4  10        6.46       12.73      4.48 o
  -6   4  10      438.57      468.00     12.32 o
  -5   4  10        2.38        1.20      3.51 o
  -4   4  10      642.89      640.28     17.37 o
  -3   4  10     1244.47     1285.52     22.50 o
  -2   4  10        4.32        9.26      3.30 o
  -1   4  10      998.44      968.77     16.24 o
   0   4  10      193.06      178.56      5.84 o
   1   4  10       20.78       18.98      4.45 o
   2   4  10       49.88       46.56      4.42 o
   3   4  10       40.13       47.78      5.03 o
   4   4  10        0.52       -4.48      3.92 o
   5   4  10       29.92       17.92      4.70 o
   6   4  10        4.88        4.61      4.42 o
 -13   5  10        3.05        8.85      7.08 o
 -12   5  10       10.39       -3.56      6.45 o
 -11   5  10       76.77       66.47      5.51 o
 -10   5  10      145.91      136.37      6.46 o
  -9   5  10       12.47       10.79      4.41 o
  -8   5  10      105.79      109.51      5.12 o
  -7   5  10      244.10      234.40      6.84 o
  -6   5  10       33.87       24.22      3.99 o
  -5   5  10      608.85      574.60     11.11 o
  -4   5  10       63.82       62.74      4.32 o
  -3   5  10       86.55       88.12      4.78 o
  -2   5  10      284.99      293.54      9.16 o
  -1   5  10      175.57      174.43      5.75 o
   0   5  10        2.97        7.40      4.06 o
   1   5  10      300.02      324.95     11.26 o
   2   5  10        3.76        0.90      4.02 o
   3   5  10        9.47        8.64      4.12 o
   4   5  10       70.78       79.12      6.10 o
   5   5  10        2.27        0.84      5.86 o
   6   5  10        0.51       -4.49      4.68 o
 -12   6  10        9.10       16.42      7.16 o
 -11   6  10        7.77       11.91      5.01 o
 -10   6  10       29.34       22.79      5.27 o
  -9   6  10       43.47       53.25      6.36 o
  -8   6  10       65.58       59.62      5.18 o
  -7   6  10       27.48       35.50      4.53 o
  -6   6  10       94.22       87.93      4.82 o
  -5   6  10        2.81        3.07      3.80 o
  -4   6  10       33.74       35.96      4.48 o
  -3   6  10      208.91      222.51      9.74 o
  -2   6  10       23.43       27.67      4.46 o
  -1   6  10       58.56       62.40      4.31 o
   0   6  10        2.16        3.65      3.95 o
   1   6  10        1.82        4.39      4.13 o
   2   6  10        1.83        7.35      4.73 o
   3   6  10       70.11       67.62      6.87 o
   4   6  10        7.71        4.57      5.41 o
   5   6  10        6.50        8.93      5.28 o
 -12   7  10        9.06       11.11      8.83 o
 -11   7  10       81.92       79.74      5.97 o
 -10   7  10       71.34       88.12      6.23 o
  -9   7  10       10.37       10.11      5.39 o
  -8   7  10      161.43      162.86      8.69 o
  -7   7  10      334.36      314.27      9.49 o
  -6   7  10       38.50       32.63      4.80 o
  -5   7  10      340.14      365.79     11.49 o
  -4   7  10      355.44      344.96      9.25 o
  -3   7  10       60.40       60.94      4.21 o
  -2   7  10      103.33      116.92      7.29 o
  -1   7  10      199.41      196.06      6.28 o
   0   7  10      228.20      245.87      9.91 o
   1   7  10       74.85       83.64      7.80 o
   2   7  10       48.94       41.13      5.83 o
   3   7  10       49.93       50.66      6.05 o
   4   7  10       14.30        8.42      5.63 o
   5   7  10       21.60       20.53     11.43 o
 -11   8  10       15.96       40.69      6.62 o
 -10   8  10       45.56       49.26      5.99 o
  -9   8  10        0.07       -1.32      5.57 o
  -8   8  10        9.42        4.66      5.56 o
  -7   8  10       92.87       99.24      6.72 o
  -6   8  10       13.38       15.46      5.39 o
  -5   8  10       50.59       50.93      5.63 o
  -4   8  10       12.97        6.29      5.95 o
  -3   8  10        1.17        5.63      4.54 o
  -2   8  10        0.14       -0.50      5.07 o
  -1   8  10       12.72       10.03      6.09 o
   0   8  10        2.55        5.99      5.40 o
   1   8  10       57.79       54.47      6.09 o
   2   8  10        1.03       -4.99      5.49 o
   3   8  10       14.47       11.90      5.87 o
   4   8  10        6.09        4.98      5.84 o
 -10   9  10        9.09       10.55      5.86 o
  -9   9  10        0.78       -1.54      5.85 o
  -8   9  10      159.78      149.78      7.81 o
  -7   9  10       67.93       75.73      6.67 o
  -6   9  10        0.48        1.84      6.38 o
  -5   9  10       47.62       37.94      7.98 o
  -4   9  10      130.52      130.07      8.01 o
  -3   9  10       26.50       23.38      6.36 o
  -2   9  10      154.14      148.10     10.75 o
  -1   9  10        1.12       -3.70      7.62 o
   0   9  10       17.97       27.50      6.69 o
   1   9  10       63.41       59.24      6.38 o
   2   9  10        0.38       -2.17      5.75 o
   3   9  10        2.69        5.87      6.01 o
  -9  10  10        0.38        3.41      6.15 o
  -8  10  10        6.16        3.16      6.94 o
  -7  10  10       11.12       12.14      6.96 o
  -6  10  10        3.74       -0.83      7.86 o
  -5  10  10       22.15       16.36     11.12 o
  -4  10  10       69.05       71.52     12.51 o
  -3  10  10       13.71       10.83     11.10 o
  -2  10  10        0.92       -9.67     10.63 o
  -1  10  10       44.48       62.91     10.49 o
   0  10  10        4.09        4.06      8.24 o
   1  10  10        2.16        0.42      5.96 o
   2  10  10        0.11        1.65      6.11 o
  -8  11  10       42.14       31.28      7.75 o
  -7  11  10        0.78        3.19     10.38 o
  -6  11  10        0.91      -12.73     10.97 o
  -5  11  10       68.18       74.18     13.26 o
  -4  11  10       11.54       26.12     12.04 o
  -2  11  10        4.30       -2.56     11.23 o
  -1  11  10       10.53       10.90     11.27 o
   0  11  10        1.85       12.07     11.40 o
   1  11  10       25.28       23.65      9.19 o
  -6  12  10       42.22       49.52     13.45 o
  -5  12  10        1.51        0.10     12.04 o
  -4  12  10       19.00       39.74     13.10 o
  -2  12  10        0.15       14.68     12.69 o
  -1  12  10       19.56       44.94     13.36 o
 -13   1  11        0.34       -1.22      4.44 o
 -12   1  11      114.27      111.24      6.74 o
 -11   1  11      158.55      136.00      5.74 o
 -10   1  11       67.59       45.06      4.63 o
  -9   1  11      401.55      373.23     11.41 o
  -8   1  11       40.43       47.76      4.66 o
  -7   1  11      125.53      130.97      7.72 o
  -6   1  11      709.89      763.03     13.61 o
  -5   1  11      377.01      422.15      9.24 o
  -4   1  11      503.76      516.17     10.41 o
  -3   1  11      990.26      977.61     23.13 o
  -2   1  11       26.67       37.30      4.23 o
  -1   1  11      381.84      378.16      9.08 o
   0   1  11      205.27      217.46      8.88 o
   1   1  11        5.24        3.91      5.20 o
   2   1  11        6.50        0.40      4.32 o
   3   1  11       51.47       51.64      4.96 o
   4   1  11      204.47      193.33      6.58 o
   5   1  11       54.05       39.80      4.70 o
   6   1  11       23.16       17.45      3.96 o
 -13   2  11       11.65        6.71      4.93 o
 -12   2  11       15.01       11.30      4.13 o
 -11   2  11       31.04       17.50      4.38 o
 -10   2  11       55.39       46.91      4.66 o
  -9   2  11        4.27       -1.61      4.01 o
  -8   2  11       37.02       36.08      4.31 o
  -7   2  11      245.39      234.99      8.89 o
  -6   2  11       36.30       30.55      4.07 o
  -5   2  11       36.66       32.65      3.98 o
  -4   2  11      310.08      278.10      7.79 o
  -3   2  11       42.65       41.96      3.90 o
  -2   2  11       83.19       86.74      4.85 o
  -1   2  11       91.58       77.90      4.83 o
   0   2  11      158.06      147.89      5.75 o
   1   2  11        4.85       -2.35      4.19 o
   2   2  11        3.12        4.15      4.37 o
   3   2  11       80.13       82.35      5.26 o
   4   2  11        0.51       -4.72      4.45 o
   5   2  11        5.84        7.57      4.47 o
   6   2  11        4.10        2.72      4.65 o
 -13   3  11       17.70       14.02      6.24 o
 -12   3  11      174.74      165.42      6.82 o
 -11   3  11       21.94       19.73      4.48 o
 -10   3  11       82.83       88.17      6.69 o
  -9   3  11      449.42      422.02      9.90 o
  -8   3  11       67.18       73.02      4.79 o
  -7   3  11      548.15      531.56     10.92 o
  -6   3  11       74.46       77.53      4.70 o
  -5   3  11        2.03        1.85      3.78 o
  -4   3  11       71.06       75.70      7.34 o
  -3   3  11      702.37      674.05     12.54 o
  -2   3  11        1.22        3.31      3.91 o
  -1   3  11       55.86       49.30      4.53 o
   0   3  11       58.51       56.98      4.75 o
   1   3  11        7.35        3.79      4.33 o
   2   3  11        4.23        6.46      4.40 o
   3   3  11       97.12       82.30      5.28 o
   4   3  11        0.16       -2.04      4.87 o
   5   3  11        3.46        1.02      4.91 o
 -13   4  11       53.35       61.10     20.87 o
 -12   4  11        3.82        2.38      4.32 o
 -11   4  11       22.13       15.84      4.54 o
 -10   4  11       73.78       62.61      4.96 o
  -9   4  11       28.48       29.01      4.49 o
  -8   4  11      103.99       91.82      5.12 o
  -7   4  11      177.04      169.97     11.17 o
  -6   4  11      479.66      447.90     10.65 o
  -5   4  11      429.60      446.20      9.98 o
  -4   4  11      103.70      109.66      5.19 o
  -3   4  11      173.63      163.40      5.85 o
  -2   4  11      348.12      377.66      9.07 o
  -1   4  11       76.28       71.84      4.86 o
   0   4  11       59.45       64.07      4.86 o
   1   4  11      229.56      228.78      7.39 o
   2   4  11       33.45       30.04      4.74 o
   3   4  11        1.18        4.20      4.92 o
   4   4  11       62.70       60.08      4.88 o
   5   4  11        3.28        2.80      4.93 o
 -12   5  11       78.91       77.75      6.18 o
 -11   5  11        9.29        4.29      4.81 o
 -10   5  11       38.78       36.72      5.13 o
  -9   5  11      256.05      273.83      8.99 o
  -8   5  11       21.15       19.55      5.80 o
  -7   5  11      185.86      171.65      7.54 o
  -6   5  11      100.16      105.73      7.13 o
  -5   5  11        2.85        3.14      4.03 o
  -4   5  11       71.07       78.71      5.90 o
  -3   5  11       49.87       49.61      4.57 o
  -2   5  11       22.19       23.53      4.73 o
  -1   5  11       15.70       16.53      4.32 o
   0   5  11       96.40       98.71      5.31 o
   1   5  11       60.10       53.37      5.42 o
   2   5  11       74.92       76.32      5.20 o
   3   5  11       27.02       28.01      4.70 o
   4   5  11       16.42       10.11      5.79 o
   5   5  11        6.67        1.82      6.09 o
 -12   6  11        6.31        0.94      7.91 o
 -11   6  11       45.96       45.28      6.96 o
 -10   6  11      120.05      117.95      9.33 o
  -9   6  11        7.25        5.85      4.91 o
  -8   6  11       53.40       61.46      5.70 o
  -7   6  11      258.92      256.34     12.63 o
  -6   6  11       45.45       46.04      4.70 o
  -5   6  11      137.14      129.82      5.64 o
  -4   6  11      186.90      175.90      6.82 o
  -3   6  11        0.18        0.32      4.12 o
  -2   6  11      166.77      166.83      7.57 o
  -1   6  11      287.88      295.43      9.08 o
   0   6  11        0.19        0.69      4.37 o
   1   6  11       82.85       84.82      5.37 o
   2   6  11       51.66       58.46      7.53 o
   3   6  11       79.03       81.83      6.78 o
   4   6  11       30.58       44.73      6.26 o
 -11   7  11        6.50       11.44      5.72 o
 -10   7  11       24.03       21.57      5.85 o
  -9   7  11       41.62       42.55      6.24 o
  -8   7  11       18.71       24.79      5.31 o
  -7   7  11        1.91        5.67      5.90 o
  -6   7  11       22.97       23.35      5.90 o
  -5   7  11        2.26       -1.00      4.66 o
  -4   7  11       55.95       44.75      5.18 o
  -3   7  11       59.29       64.51      4.65 o
  -2   7  11      287.69      282.02      8.71 o
  -1   7  11       16.74       19.33      5.12 o
   0   7  11       30.35       32.69      4.83 o
   1   7  11       17.29       23.63      6.02 o
   2   7  11        0.03       -5.40      5.82 o
   3   7  11        8.42        7.86      6.01 o
   4   7  11        2.26       -3.74      6.65 o
 -11   8  11        6.29        2.62      6.34 o
 -10   8  11       77.47       89.65      6.99 o
  -9   8  11        4.79        4.93      6.10 o
  -8   8  11      101.90       98.35      7.33 o
  -7   8  11      197.16      161.16      8.02 o
  -6   8  11       10.88        4.83      5.62 o
  -5   8  11      210.39      214.39     12.09 o
  -4   8  11       60.29       71.17      7.30 o
  -3   8  11       11.64        7.13      5.61 o
  -2   8  11       82.28       92.53      6.75 o
  -1   8  11      139.32      158.34     11.54 o
   0   8  11        1.88        0.94      5.90 o
   1   8  11      173.46      182.21      8.44 o
   2   8  11       66.09       77.44      9.96 o
   3   8  11       24.27       21.48      7.72 o
 -10   9  11        7.19        3.51      6.62 o
  -9   9  11        1.58       -6.72      6.23 o
  -8   9  11        5.93       11.47      6.30 o
  -7   9  11        0.10        2.61      7.14 o
  -6   9  11        1.91       10.17      8.31 o
  -5   9  11       35.89       47.69     10.41 o
  -4   9  11        3.85       -2.33      6.47 o
  -3   9  11        3.78        4.67      8.45 o
  -2   9  11        1.27        1.90      8.39 o
  -1   9  11       10.45        6.88      7.19 o
   0   9  11        5.62        3.37      7.01 o
   1   9  11        5.51       14.53      6.40 o
   2   9  11        2.91       -6.57      6.32 o
  -8  10  11       39.71       54.54      8.31 o
  -7  10  11      104.70       88.89      8.63 o
  -6  10  11        1.38       12.82     14.54 o
  -5  10  11      118.02       97.99     14.22 o
  -4  10  11      109.92       93.50     13.83 o
  -2  10  11       82.34       83.63     10.24 o
  -1  10  11       21.47       22.46     11.86 o
   0  10  11       24.89       20.85      9.16 o
   1  10  11       91.62       84.41      7.51 o
  -7  11  11        8.12       -2.68     12.40 o
  -6  11  11        3.81       12.69     12.62 o
  -5  11  11        3.89       -0.51     12.26 o
  -4  11  11        8.07       26.53     12.82 o
  -2  11  11        0.15       -0.61     12.24 o
  -1  11  11        0.09       -2.92     11.81 o
 -13   0  12        0.27      -11.22      5.61 o
 -12   0  12      162.20      142.28      8.58 o
 -11   0  12      197.49      176.33      9.16 o
 -10   0  12       26.27       31.58      7.03 o
  -9   0  12      461.77      497.91     15.69 o
  -8   0  12      527.47      587.96     16.80 o
  -7   0  12      233.11      243.20     12.48 o
  -6   0  12      253.31      318.62     11.86 o
  -5   0  12      169.66      161.06      8.11 o
  -4   0  12       13.96        0.91      5.44 o
  -3   0  12      159.10      170.39      8.63 o
  -2   0  12      531.75      511.10     15.59 o
  -1   0  12       35.89       45.21      9.67 o
   0   0  12      237.29      228.52     10.30 o
   1   0  12      112.72      110.31      8.38 o
   2   0  12      269.94      268.56     16.20 o
   3   0  12      199.05      192.68      9.82 o
   4   0  12       22.39       19.03      7.13 o
   5   0  12       88.82       83.75      7.72 o
 -13   1  12        8.01       -2.45      4.22 o
 -12   1  12        0.76       -4.12      4.46 o
 -11   1  12        1.24       -8.63      4.37 o
 -10   1  12       15.37       10.63      4.50 o
  -9   1  12       25.10       16.53      5.46 o
  -8   1  12       38.10       40.98      4.64 o
  -7   1  12       60.61       62.00      4.74 o
  -6   1  12       59.08       69.96      4.72 o
  -5   1  12      117.87      105.05      5.12 o
  -4   1  12       15.44       17.51      4.09 o
  -3   1  12       41.71       21.71      4.31 o
  -2   1  12        1.22       -1.51      4.23 o
  -1   1  12       16.01       17.24      4.60 o
   0   1  12       18.39       17.72      5.49 o
   1   1  12        1.08       -5.81      4.63 o
   2   1  12       18.37       21.87      5.01 o
   3   1  12        2.84       -6.22      5.12 o
   4   1  12        5.29        8.61      4.88 o
   5   1  12       11.15        9.46      4.73 o
 -13   2  12        3.28       -6.06      5.86 o
 -12   2  12       43.11       32.98      5.15 o
 -11   2  12      182.79      191.45      7.25 o
 -10   2  12        2.16        0.77      4.48 o
  -9   2  12      185.00      167.42      8.25 o
  -8   2  12      158.01      185.65      6.45 o
  -7   2  12        0.82        9.03      4.19 o
  -6   2  12      319.95      341.93      8.89 o
  -5   2  12       19.48       27.49      4.29 o
  -4   2  12       14.35        7.44      4.49 o
  -3   2  12      337.25      340.29      9.81 o
  -2   2  12      191.93      186.25      6.44 o
  -1   2  12       37.98       35.31      5.63 o
   0   2  12      315.97      333.99     14.22 o
   1   2  12      123.56      115.98      5.91 o
   2   2  12       19.34       15.80      4.97 o
   3   2  12       67.82       67.32      6.62 o
   4   2  12        0.27        1.15      4.88 o
 -12   3  12        4.39       -4.23      4.54 o
 -11   3  12        1.00        0.61      4.58 o
 -10   3  12       21.05       21.59      4.73 o
  -9   3  12       42.14       39.88      4.82 o
  -8   3  12       83.81       87.13      5.22 o
  -7   3  12      103.87      107.65      5.42 o
  -6   3  12       22.37       15.18      4.37 o
  -5   3  12      315.37      308.58      8.39 o
  -4   3  12       49.49       50.25      5.15 o
  -3   3  12       34.04       38.28      5.83 o
  -2   3  12       35.04       36.67      4.69 o
  -1   3  12       25.02       24.69      5.04 o
   0   3  12       37.31       30.80      5.45 o
   1   3  12       27.41       33.92      5.06 o
   2   3  12       14.68       18.98      4.99 o
   3   3  12       14.99       14.43      4.98 o
   4   3  12        5.53        5.96      5.35 o
 -12   4  12       24.75       17.90      5.08 o
 -11   4  12        2.06       -1.15      4.62 o
 -10   4  12        0.23        1.66      4.63 o
  -9   4  12       91.31      102.34      7.89 o
  -8   4  12       79.51       94.06      5.43 o
  -7   4  12       11.57       18.08      5.69 o
  -6   4  12      219.87      244.35      7.81 o
  -5   4  12      312.10      341.96      9.02 o
  -4   4  12       13.43       12.16      4.83 o
  -3   4  12      370.41      343.71     12.36 o
  -2   4  12       25.54       19.93      4.62 o
  -1   4  12        6.91        7.42      5.39 o
   0   4  12      155.17      147.13      6.28 o
   1   4  12        2.77        9.34      4.88 o
   2   4  12        8.04       10.19      5.43 o
   3   4  12        6.76        5.99      4.84 o
   4   4  12       18.79       22.38      5.19 o
 -12   5  12        4.99        2.30      5.68 o
 -11   5  12        3.03        1.04      5.13 o
 -10   5  12      149.44      148.55      8.98 o
  -9   5  12       63.14       66.47      6.01 o
  -8   5  12       72.81       84.79      5.47 o
  -7   5  12      182.69      174.17      6.50 o
  -6   5  12      131.19      120.09      5.81 o
  -5   5  12      410.13      412.55     12.56 o
  -4   5  12      145.04      146.52      6.68 o
  -3   5  12       92.27       84.19      6.46 o
  -2   5  12       10.44       14.43      5.03 o
  -1   5  12      258.76      268.75      9.32 o
   0   5  12       10.06       10.68      5.37 o
   1   5  12       59.74       61.03      6.06 o
   2   5  12        3.19        2.96      4.88 o
   3   5  12        5.48        4.25      4.95 o
   4   5  12        8.75        9.37      7.02 o
 -11   6  12        3.88       10.21      5.78 o
 -10   6  12        0.68       -3.14      5.71 o
  -9   6  12        8.35        0.01      6.46 o
  -8   6  12        9.96        7.12      5.30 o
  -7   6  12        6.20        3.56      4.84 o
  -6   6  12       61.68       66.07      5.25 o
  -5   6  12       61.84       66.72      5.68 o
  -4   6  12      136.77      149.31      8.51 o
  -3   6  12      147.63      155.70      9.31 o
  -2   6  12      125.25      126.37      6.62 o
  -1   6  12       77.20       75.40      6.40 o
   0   6  12       23.26       18.65      5.00 o
   1   6  12        2.39        1.78      4.97 o
   2   6  12        0.70       -4.46      6.28 o
   3   6  12        2.08        6.33      7.20 o
 -11   7  12        1.90       -3.57      6.57 o
 -10   7  12       89.49       81.52      7.33 o
  -9   7  12        2.32       -0.95      6.07 o
  -8   7  12       14.80       17.65      5.66 o
  -7   7  12      197.91      189.13     12.40 o
  -6   7  12       38.20       30.36      5.56 o
  -5   7  12      107.54      108.54      6.38 o
  -4   7  12       96.45       86.14      6.13 o
  -3   7  12        2.15       -5.77      5.25 o
  -2   7  12       24.05       34.36      7.63 o
  -1   7  12       20.04       24.15      5.76 o
   0   7  12       18.14       23.04      5.67 o
   1   7  12        2.86        4.83     10.32 o
   2   7  12        5.87        2.35      6.46 o
 -10   8  12        9.67        4.17      6.30 o
  -9   8  12        2.21       -3.24      6.41 o
  -8   8  12        0.15       -6.12      6.41 o
  -7   8  12       11.54        1.52      6.31 o
  -6   8  12        2.32        2.90      5.99 o
  -5   8  12        2.04       -2.76      6.79 o
  -4   8  12        0.84       -2.35      6.95 o
  -3   8  12       15.70       25.75      5.78 o
  -2   8  12        0.57       -2.73      7.26 o
  -1   8  12        0.73        3.25      7.40 o
   0   8  12       12.09       10.44      7.11 o
   1   8  12        9.51       13.69      6.74 o
   2   8  12       16.18       31.02      7.80 o
  -9   9  12       19.35        9.11      6.83 o
  -8   9  12       53.36       56.48      9.62 o
  -7   9  12       49.52       41.69      8.14 o
  -6   9  12        0.59        0.72      8.77 o
  -5   9  12       16.54       30.38      9.22 o
  -4   9  12       22.84       35.33      9.62 o
  -3   9  12       11.14       14.66     14.01 o
  -2   9  12      128.23      141.92     11.91 o
  -1   9  12        5.24       -7.20      7.70 o
   0   9  12        2.45        5.80     10.60 o
   1   9  12        9.82        9.51      7.82 o
  -7  10  12        0.24       -7.37      9.40 o
  -6  10  12        0.09       -0.28     12.85 o
  -5  10  12       54.36       68.98     14.53 o
  -2  10  12        0.76      -13.76      9.27 o
  -1  10  12       12.58       19.75     10.79 o
 -12   1  13       13.24       14.05      5.87 o
 -11   1  13      120.70      112.44      6.01 o
 -10   1  13        1.13        6.27      4.79 o
  -9   1  13      239.59      250.24      8.69 o
  -8   1  13       62.21       69.69      5.24 o
  -7   1  13       18.50       25.56      4.64 o
  -6   1  13      346.85      371.40      9.39 o
  -5   1  13      467.83      499.34     10.84 o
  -4   1  13       81.09       78.89      6.44 o
  -3   1  13      268.82      260.27     11.72 o
  -2   1  13      227.36      188.94      8.49 o
  -1   1  13       83.04       77.43      5.73 o
   0   1  13      108.34       96.35      6.07 o
   1   1  13        2.75       -0.89      5.20 o
   2   1  13        0.11        4.50      5.32 o
   3   1  13        0.85      -10.53      5.26 o
 -12   2  13       17.07        8.81      4.93 o
 -11   2  13        0.39        2.32      4.86 o
 -10   2  13       10.62        6.56      4.78 o
  -9   2  13      119.22      134.83      6.13 o
  -8   2  13        0.13        8.27      4.60 o
  -7   2  13       19.29       20.61      4.62 o
  -6   2  13       78.98       87.65      5.31 o
  -5   2  13        0.19        4.82      4.40 o
  -4   2  13      131.66      123.90      7.20 o
  -3   2  13        4.18        8.46      5.12 o
  -2   2  13        8.37        7.04      4.79 o
  -1   2  13        2.70        3.05      4.87 o
   0   2  13        7.64        4.37      5.05 o
   1   2  13       28.80       30.75      5.49 o
   2   2  13        2.41      -10.37      5.19 o
   3   2  13       10.39       12.74      5.40 o
 -12   3  13       88.73       88.87      6.18 o
 -11   3  13      104.45      112.36     10.44 o
 -10   3  13        0.03       -0.96      4.75 o
  -9   3  13       35.58       51.54      6.47 o
  -8   3  13      220.64      221.25      7.12 o
  -7   3  13        6.91       16.10      4.68 o
  -6   3  13      234.10      253.04      7.74 o
  -5   3  13       24.87       32.87      5.31 o
  -4   3  13       71.28       65.42      6.53 o
  -3   3  13      212.65      208.69      7.83 o
  -2   3  13       71.85       68.82      6.13 o
  -1   3  13        2.00        0.06      4.90 o
   0   3  13       34.63       38.52      5.47 o
   1   3  13       36.08       27.07      5.49 o
   2   3  13        4.67       -3.92      5.24 o
   3   3  13       28.48       25.54      6.03 o
 -12   4  13       18.88       17.05      5.78 o
 -11   4  13       16.68       14.83      5.16 o
 -10   4  13       30.96       26.85      5.09 o
  -9   4  13       54.14       59.73      5.38 o
  -8   4  13        7.25       13.01      4.82 o
  -7   4  13       96.58      111.92      5.89 o
  -6   4  13       19.97       25.46      4.86 o
  -5   4  13        3.80       15.25      5.20 o
  -4   4  13       53.59       58.95      6.69 o
  -3   4  13        1.32       -1.49      5.22 o
  -2   4  13       41.94       44.04      5.83 o
  -1   4  13       18.56       16.38      5.15 o
   0   4  13        9.40       14.98      5.29 o
   1   4  13       12.63       11.94      7.69 o
   2   4  13        7.14        9.28      5.90 o
   3   4  13        1.00        0.00      8.39 o
 -11   5  13        8.50       16.00      5.60 o
 -10   5  13        0.06       -0.26      5.37 o
  -9   5  13       85.11       93.50      5.86 o
  -8   5  13      110.82      115.72      6.13 o
  -7   5  13       27.18       28.76      5.11 o
  -6   5  13       35.08       48.07      5.25 o
  -5   5  13        1.02       14.83      5.96 o
  -4   5  13       26.47       32.21      6.27 o
  -3   5  13        1.00       -0.86      5.40 o
  -2   5  13        5.69       -4.21      6.22 o
  -1   5  13        0.01       -0.61      5.03 o
   0   5  13       12.21       14.12      5.90 o
   1   5  13       51.08       66.79      6.62 o
   2   5  13       14.84       12.76      5.40 o
 -11   6  13        0.66       -4.61      6.57 o
 -10   6  13       58.97       69.72      8.76 o
  -9   6  13       19.57       15.42      5.80 o
  -8   6  13        5.97        8.77      5.63 o
  -7   6  13       89.52      115.92      6.38 o
  -6   6  13       14.61       20.74      5.64 o
  -5   6  13        4.12       13.13      5.42 o
  -4   6  13       97.57      123.29      9.54 o
  -3   6  13       23.14       21.78      5.73 o
  -2   6  13       10.73       14.29      9.23 o
  -1   6  13      146.34      143.18      7.44 o
   0   6  13        3.21        4.44      5.81 o
   1   6  13       11.35       13.32      5.54 o
   2   6  13       64.24       69.89      8.75 o
 -10   7  13        0.35       -2.11      6.27 o
  -9   7  13        8.87        0.35      6.46 o
  -8   7  13       29.64       41.81      6.29 o
  -7   7  13        2.28       10.29      7.16 o
  -6   7  13       47.15       43.29      6.68 o
  -5   7  13        1.29        0.94      5.87 o
  -4   7  13       37.72       37.01      7.83 o
  -3   7  13        2.02       -4.92      6.86 o
  -2   7  13       30.60       26.50      6.08 o
  -1   7  13       41.62       49.49      7.27 o
   0   7  13       24.67       19.82      6.22 o
   1   7  13        1.41        5.03      8.02 o
  -9   8  13       19.49        5.92      6.86 o
  -8   8  13       10.71       21.82      7.20 o
  -7   8  13       40.18       52.52      8.35 o
  -6   8  13       21.47       22.84      7.69 o
  -5   8  13       23.69       29.41      7.73 o
  -4   8  13       46.39       44.74      8.13 o
  -3   8  13       89.28       92.77      7.02 o
  -2   8  13       16.17       17.90      8.19 o
  -1   8  13       35.38       34.17      8.50 o
   0   8  13       97.03       99.55      8.46 o
  -7   9  13        0.81       10.84      9.77 o
  -6   9  13        7.18       22.53     22.11 o
  -5   9  13        3.53       11.71      9.47 o
  -4   9  13       29.02       20.55     14.46 o
  -3   9  13        5.89        7.85     15.05 o
  -2   9  13        0.10        2.52     10.12 o
 -12   0  14       11.17       12.83      8.40 o
 -11   0  14       75.97       98.64     17.54 o
 -10   0  14       67.03       78.07      8.26 o
  -9   0  14       49.97       45.51      8.41 o
  -8   0  14       12.78       12.05      6.91 o
  -7   0  14       68.59       70.52      7.61 o
  -6   0  14       90.29       99.85     15.96 o
  -5   0  14       50.78       47.43     11.14 o
  -4   0  14        0.17       -9.49      8.22 o
  -3   0  14       13.11       -1.11      9.62 o
  -2   0  14      133.00      114.33      9.09 o
  -1   0  14        0.25       -2.67     10.23 o
   0   0  14       41.12       31.27      8.42 o
   1   0  14       43.77       45.77      9.10 o
   2   0  14       22.36       17.43      8.46 o
 -11   1  14        4.17        2.64      6.50 o
 -10   1  14        3.28       14.14      5.11 o
  -9   1  14        3.28       12.72      4.98 o
  -8   1  14        0.55        1.15      4.81 o
  -7   1  14       75.78       97.04      5.76 o
  -6   1  14        2.55        6.48      4.66 o
  -5   1  14        5.04        5.34      5.87 o
  -4   1  14        0.31        3.12      5.89 o
  -3   1  14       91.23       82.70      7.36 o
  -2   1  14        4.79       -1.45      5.13 o
  -1   1  14        1.79        0.37      5.39 o
   0   1  14        9.54        1.43      5.55 o
   1   1  14        0.40       -8.18      7.81 o
   2   1  14       15.05       11.99      5.97 o
 -11   2  14       60.38       51.29      5.61 o
 -10   2  14       10.20       15.38      6.52 o
  -9   2  14       49.15       50.00      5.39 o
  -8   2  14      203.40      236.15      7.70 o
  -7   2  14        8.39       15.09      5.44 o
  -6   2  14       22.79       28.57      4.98 o
  -5   2  14      145.12      152.51      7.98 o
  -4   2  14        1.04       -1.59      6.58 o
  -3   2  14       73.73       74.69      8.06 o
  -2   2  14       34.29       32.24      5.71 o
  -1   2  14       29.88       19.26      5.49 o
   0   2  14       48.63       48.19      6.03 o
   1   2  14       20.34       20.74      5.90 o
   2   2  14        1.92       -2.74      6.76 o
 -11   3  14       49.99       49.38      6.05 o
 -10   3  14        0.67        5.69      5.12 o
  -9   3  14       38.45       51.89      5.47 o
  -8   3  14        0.04        6.95      4.95 o
  -7   3  14       93.04      102.60      6.01 o
  -6   3  14        0.59       -4.09      4.86 o
  -5   3  14        1.31       -2.89      5.31 o
  -4   3  14       13.46        9.54      6.30 o
  -3   3  14       39.94       32.26      6.89 o
  -2   3  14        3.10        1.89      5.81 o
  -1   3  14        9.73       10.84      5.47 o
   0   3  14       65.67       50.22      6.09 o
   1   3  14        8.22        8.52      5.76 o
   2   3  14       34.05       21.81      7.24 o
 -11   4  14       28.23       37.49      5.91 o
 -10   4  14        2.28        1.17      6.49 o
  -9   4  14       28.91       26.20      5.32 o
  -8   4  14       35.39       33.35      5.36 o
  -7   4  14        3.60        6.25      5.05 o
  -6   4  14       31.17       37.92      5.84 o
  -5   4  14      139.50      150.17      7.33 o
  -4   4  14        0.48        5.36      6.34 o
  -3   4  14       50.81       53.26      6.30 o
  -2   4  14       46.92       48.58      6.54 o
  -1   4  14        0.44      -11.41      5.71 o
   0   4  14        0.47        4.37      6.21 o
   1   4  14       59.84       53.57      7.59 o
 -10   5  14       39.58       53.01      8.49 o
  -9   5  14        4.91        4.49      5.27 o
  -8   5  14        0.01        3.11      5.68 o
  -7   5  14       84.50      113.24      6.35 o
  -6   5  14       76.12       82.09      6.49 o
  -5   5  14       40.66       42.39      6.20 o
  -4   5  14       84.10       81.47      7.44 o
  -3   5  14        7.96       -0.75      5.91 o
  -2   5  14        1.52       -8.59      5.87 o
  -1   5  14        9.91        8.96      6.22 o
   0   5  14        8.77        7.51      6.29 o
   1   5  14        9.70        3.62      6.29 o
  -9   6  14        6.75        6.36      5.99 o
  -8   6  14        0.93       11.92      6.03 o
  -7   6  14        0.00       13.36      6.84 o
  -6   6  14       12.69       11.10      6.99 o
  -5   6  14       15.47       11.07      5.99 o
  -4   6  14       25.12       42.45      7.07 o
  -3   6  14        5.46       11.81      6.97 o
  -2   6  14        5.38       -7.96      6.89 o
  -1   6  14       10.36       -3.90      6.19 o
   0   6  14        0.19       -1.53      6.60 o
  -9   7  14      110.39      129.09     11.36 o
  -8   7  14        4.86        3.73      6.17 o
  -7   7  14       87.95      103.39      8.08 o
  -6   7  14       48.62       54.91      6.57 o
  -5   7  14       11.06       21.68      7.84 o
  -4   7  14       93.64       92.86      9.27 o
  -3   7  14        5.85        7.07     10.35 o
  -2   7  14       34.56       27.79      6.63 o
  -1   7  14       45.99       41.65      8.92 o
  -7   8  14        1.44       23.68     10.56 o
  -6   8  14        1.66        7.58      8.13 o
  -5   8  14        6.57       15.99      9.86 o
  -4   8  14        2.64        3.15      8.15 o
  -3   8  14        4.21       18.54      8.50 o
 -10   1  15       93.34      106.34      6.33 o
  -9   1  15       90.67       99.61      6.18 o
  -8   1  15      123.69      147.33      6.71 o
  -7   1  15       10.25       17.94      5.18 o
  -6   1  15        7.54        8.13      5.57 o
  -5   1  15      194.06      189.55     10.62 o
  -4   1  15       34.89       34.69      6.93 o
  -3   1  15       53.58       61.72      7.58 o
  -2   1  15       48.00       41.18      6.07 o
  -1   1  15       15.67       15.12      6.01 o
   0   1  15       21.50        8.30      6.11 o
 -10   2  15        3.43        9.25      5.79 o
  -9   2  15        1.18        5.59      5.22 o
  -8   2  15        8.62        7.40      5.22 o
  -7   2  15       15.27       20.51      5.31 o
  -6   2  15        1.52       -4.17      5.55 o
  -5   2  15        3.68        3.57      6.34 o
  -4   2  15       39.58       41.08      7.02 o
  -3   2  15        0.70        2.11      6.83 o
  -2   2  15       36.51       24.40      5.92 o
  -1   2  15        0.25       -8.60      5.73 o
   0   2  15        1.74      -12.46      6.35 o
 -10   3  15        2.15        9.01      5.84 o
  -9   3  15        7.08       16.72      5.45 o
  -8   3  15       87.42      102.02      6.28 o
  -7   3  15        0.53        1.20      5.18 o
  -6   3  15       15.03       24.59      5.94 o
  -5   3  15       44.38       45.14      7.10 o
  -4   3  15       25.33       24.38      6.96 o
  -3   3  15       25.45       26.47      7.18 o
  -2   3  15       46.19       32.21      6.67 o
  -1   3  15        1.36       -2.71      5.83 o
   0   3  15       19.58       18.08      6.68 o
 -10   4  15        3.95       12.14      6.55 o
  -9   4  15       30.10       36.69      5.77 o
  -8   4  15       14.39       26.50      5.54 o
  -7   4  15        7.92       15.69      5.98 o
  -6   4  15       93.17      102.18      7.06 o
  -5   4  15        4.61        8.32      6.76 o
  -4   4  15        5.90        9.08      7.00 o
  -3   4  15       28.28       25.77      7.26 o
  -2   4  15        2.01        4.23      7.73 o
  -1   4  15       20.20       20.07      6.56 o
  -9   5  15        2.74        4.29      5.53 o
  -8   5  15       16.52       22.76      6.59 o
  -7   5  15       27.20       33.23      6.36 o
  -6   5  15        1.97        2.62      5.98 o
  -5   5  15       12.19       18.55      6.97 o
  -4   5  15        5.26        6.56      6.92 o
  -3   5  15        9.18       12.67      7.23 o
  -2   5  15       45.52       47.23      8.41 o
  -1   5  15        3.24       -1.21      7.39 o
  -8   6  15       19.39       21.42      5.87 o
  -7   6  15       33.96       49.42      7.03 o
  -6   6  15       24.79       28.33      6.45 o
  -5   6  15        0.30        1.88      6.86 o
  -4   6  15        1.44        6.15      8.35 o
  -3   6  15       32.34       23.52     20.54 o
  -5   7  15       22.47       21.18      9.48 o
  -9   0  16        2.56        0.91      9.48 o
  -8   0  16       60.26       70.55      8.81 o
  -7   0  16        6.90       10.03      7.73 o
  -6   0  16        0.33       18.75      9.88 o
  -5   0  16       24.19       22.99     10.07 o
  -4   0  16        9.99        6.69      9.92 o
  -3   0  16        0.73       -8.43     10.42 o
  -2   0  16       69.42       52.97     15.09 o
  -9   1  16        1.20       11.71      6.80 o
  -8   1  16       42.04       53.79      5.99 o
  -7   1  16        8.62        9.08      5.49 o
  -6   1  16        9.12        9.34      6.86 o
  -5   1  16        6.87        7.22      6.88 o
  -4   1  16        3.84        4.41      7.07 o
  -3   1  16        0.14       -4.46     11.61 o
  -2   1  16        2.15      -12.84      6.42 o
  -9   2  16        6.14       18.13      6.81 o
  -8   2  16       11.34        8.74      6.15 o
  -7   2  16       14.87        5.61      6.07 o
  -6   2  16       10.55       17.10      6.98 o
  -5   2  16        1.11       10.97      7.01 o
  -4   2  16       25.71       30.72      7.49 o
  -3   2  16        3.04       -5.49      8.52 o
  -2   2  16       13.45        9.18      7.56 o
  -8   3  16        3.66       -1.75      6.79 o
  -7   3  16       11.81       17.02      6.23 o
  -6   3  16      103.56      131.85      8.63 o
  -5   3  16        0.66        0.02      6.94 o
  -4   3  16        5.05       -2.97      8.37 o
  -3   3  16        6.05       -8.54      8.45 o
  -7   4  16        9.18       24.16      7.18 o
  -6   4  16        0.30       16.61      8.29 o
  -5   4  16       12.19        4.08      8.16 o
  -4   4  16       21.47       16.80      9.58 o
 
